# Supplementary material for: [2,2′-(2,6,9,13-Tetra­azatetra­decane-1,14-di­yl)diphenolato]iron(III) iodide
Source: Acta Crystallogr Sect E Struct Rep Online. 2010 May 26;66(Pt 6):m711–2. doi: 10.1107/S1600536810018787 (PMC2979518; doi:10.1107/S1600536810018787)
Supplement: Supplementary file 1 [file e-66-0m711-sup1.cif]

##############################################################################
###                                                                        ###
###        Electronic paper (Acta Crystallographica Section E)             ###
###                                                                        ###
##############################################################################
#                                                                            #
# This CIF contains the data in a paper accepted for publication in Acta     #
# Crystallographica Section E. It conforms to the requirements of Notes      #
# for Authors for Section E, and has been peer reviewed under the auspices   #
# of the IUCr Commission on Journals.                                        #
#                                                                            #
# Full details of the Crystallographic Information File format               #
# are given in the paper "The Crystallographic Information File (CIF):       #
# a New Standard Archive File for Crystallography" by S. R. Hall, F. H.      #
# Allen and I. D. Brown [Acta Cryst. (1991), A47, 655-685].                  #
#                                                                            #
# The current version of the core CIF dictionary is obtainable from          #
# ftp://ftp.iucr.org/pub/cif_core.dic. The current version number is 2.4.    #
#                                                                            #
# Software is freely available for graphical display of the structure(s) in  #
# this CIF.  For information consult the CIF home page http://www.iucr.org/  #
# cif/home.html                                                              #
#                                                                            #
# This file may be used for bona fide research purposes within the           #
# scientific community so long as proper attribution is given to the journal # 
# article from which it was obtained.                                        #
#                                                                            #
##############################################################################
                                             
data_I
_audit_creation_method     SHELXL-97
_chemical_name_systematic
;
[2,2'-(2,6,9,13-Tetraazatetradecane-1,14-diyl)diphenolato]iron(III) iodide
;
_chemical_name_common     ?
_chemical_formula_moiety     'C22 H32 Fe N4 O2 +, I -'
_chemical_formula_sum     'C22 H32 Fe I N4 O2'
_chemical_formula_iupac     '[Fe (C22 H32 N4 O2)] I'
_chemical_formula_weight     567.27
_chemical_melting_point     ?
_symmetry_cell_setting     orthorhombic
_symmetry_space_group_name_H-M     'P 21 21 21'
_symmetry_space_group_name_hall     'P 2ac 2ab '
loop_
    _symmetry_equiv_pos_as_xyz
    'x, y, z'
    '-x+1/2, -y, z+1/2'
    'x+1/2, -y+1/2, -z'
    '-x, y+1/2, -z+1/2'
_cell_length_a     9.39580(10)
_cell_length_b     13.05090(10)
_cell_length_c     19.4047(3)
_cell_angle_alpha     90.00
_cell_angle_beta     90.00
_cell_angle_gamma     90.00
_cell_volume     2379.48(5)
_cell_formula_units_Z     4
_cell_measurement_reflns_used     18399
_cell_measurement_theta_min     4.6011
_cell_measurement_theta_max     34.7352
_cell_measurement_temperature     200(2)
_exptl_crystal_description     chunk
_exptl_crystal_colour     'dark brown-red'
_exptl_crystal_size_max     0.51
_exptl_crystal_size_mid     0.47
_exptl_crystal_size_min     0.39
_exptl_crystal_density_diffrn     1.583
_exptl_crystal_density_meas     ?
_exptl_crystal_density_method     'not measured'
_exptl_crystal_F_000     1148
_exptl_absorpt_coefficient_mu     1.956
_exptl_absorpt_correction_type     multi-scan
_exptl_absorpt_process_details
;
(CrysAlis RED; Oxford Diffraction, 2007)
;
_exptl_absorpt_correction_T_min     0.428
_exptl_absorpt_correction_T_max     0.466
_exptl_special_details
;
;
_diffrn_ambient_temperature     200(2)
_diffrn_radiation_type     MoK\a
_diffrn_radiation_wavelength     0.71073
_diffrn_radiation_source     'fine-focus sealed tube'
_diffrn_radiation_monochromator     graphite
_diffrn_measurement_device_type     'Oxford Diffraction Gemini R'
_diffrn_measurement_method     '\f and \w scans'
_diffrn_detector_area_resol_mean     10.5081
_diffrn_reflns_number     43714
_diffrn_reflns_av_R_equivalents     0.0355
_diffrn_reflns_av_sigmaI/netI     0.0400
_diffrn_reflns_theta_min     4.73
_diffrn_reflns_theta_max     34.84
_diffrn_reflns_theta_full     25.00
_diffrn_measured_fraction_theta_max     0.969
_diffrn_measured_fraction_theta_full     0.987
_diffrn_reflns_limit_h_min     -14
_diffrn_reflns_limit_h_max     14
_diffrn_reflns_limit_k_min     -20
_diffrn_reflns_limit_k_max     20
_diffrn_reflns_limit_l_min     -30
_diffrn_reflns_limit_l_max     31
_diffrn_standards_number     2
_diffrn_standards_interval_count     50
_diffrn_standards_interval_time     ?
_diffrn_standards_decay_%     <2%
_refine_special_details
;
Refinement of <i>F</i>^2^ against ALL reflections. The weighted <i>R</i>-factor
wR and goodness of fit <i>S</i> are based on <i>F</i>^2^, conventional
<i>R</i>-factors <i>R</i> are based on <i>F</i>, with <i>F</i> set to zero for
negative <i>F</i>^2^. The threshold expression of <i>F</i>^2^ >
\s(<i>F</i>^2^) is used only for calculating <i>R</i>-factors(gt) etc. and is
not relevant to the choice of reflections for refinement. <i>R</i>-factors
based on <i>F</i>^2^ are statistically about twice as large as those based on
<i>F</i>, and <i>R</i>- factors based on ALL data will be even larger.
;
_reflns_number_total     9836
_reflns_number_gt     7672
_reflns_threshold_expression     I>2\s(I)
_refine_ls_structure_factor_coef     Fsqd
_refine_ls_matrix_type     full
_refine_ls_R_factor_all     0.0495
_refine_ls_R_factor_gt     0.0326
_refine_ls_wR_factor_gt     0.0627
_refine_ls_wR_factor_ref     0.0657
_refine_ls_goodness_of_fit_ref     0.942
_refine_ls_restrained_S_all     0.942
_refine_ls_number_reflns     9836
_refine_ls_number_parameters     271
_refine_ls_number_restraints     0
_refine_ls_hydrogen_treatment     constr
_refine_ls_weighting_scheme     calc
_refine_ls_weighting_details
                 'calc w=1/[\s^2^(Fo^2^)+(0.0354P)^2^] where P=(Fo^2^+2Fc^2^)/3'
_atom_sites_solution_hydrogens     geom
_atom_sites_solution_primary     direct
_atom_sites_solution_secondary     difmap
_refine_ls_shift/su_max     0.001
_refine_ls_shift/su_mean     0.000
_refine_diff_density_max     1.316
_refine_diff_density_min     -0.447
_refine_ls_extinction_method     none
_refine_ls_extinction_coef     ?
_refine_ls_abs_structure_details     'Flack (1983), 4113 Friedel pairs'
_refine_ls_abs_structure_Flack     -0.018(11)
loop_
    _atom_type_symbol
    _atom_type_description
    _atom_type_scat_dispersion_real
    _atom_type_scat_dispersion_imag
    _atom_type_scat_source
    'C' 'C' 0.0033 0.0016
                         'International Tables Vol C Tables 4.2.6.8 and 6.1.1.4'
    'H' 'H' 0.0000 0.0000
                         'International Tables Vol C Tables 4.2.6.8 and 6.1.1.4'
    'N' 'N' 0.0061 0.0033
                         'International Tables Vol C Tables 4.2.6.8 and 6.1.1.4'
    'O' 'O' 0.0106 0.0060
                         'International Tables Vol C Tables 4.2.6.8 and 6.1.1.4'
    'Fe' 'Fe' 0.3463 0.8444
                         'International Tables Vol C Tables 4.2.6.8 and 6.1.1.4'
    'I' 'I' -0.4742 1.8119
                         'International Tables Vol C Tables 4.2.6.8 and 6.1.1.4'
_computing_data_collection
;
CrysAlis CCD (Oxford Diffraction, 2007)
;
_computing_cell_refinement
;
CrysAlis RED (Oxford Diffraction, 2007)
;
_computing_data_reduction
;
CrysAlis RED (Oxford Diffraction, 2007)
;
_computing_structure_solution     'SHELXS97 (Sheldrick, 2008)'
_computing_structure_refinement     'SHELXL97 (Sheldrick, 2008)'
_computing_molecular_graphics     'SHELXTL (Sheldrick, 2008)'
_computing_publication_material     'SHELXTL (Sheldrick, 2008)'
loop_
    _atom_site_type_symbol
    _atom_site_label
    _atom_site_fract_x
    _atom_site_fract_y
    _atom_site_fract_z
    _atom_site_U_iso_or_equiv
    _atom_site_adp_type
    _atom_site_calc_flag
    _atom_site_refinement_flags
    _atom_site_occupancy
    _atom_site_disorder_assembly
    _atom_site_disorder_group
    I I 0.773383(17) -0.160323(12) 0.264361(9) 0.04200(5) Uani d . 1 . .
    Fe Fe 0.82534(3) 0.15269(2) 0.131418(12) 0.01814(5) Uani d . 1 . .
    O O1A 0.79828(16) 0.08061(11) 0.04737(7) 0.0277(3) Uani d . 1 . .
    O O1B 0.71110(15) 0.26909(10) 0.11418(7) 0.0254(3) Uani d . 1 . .
    N N1A 0.64230(16) 0.07176(12) 0.17734(8) 0.0203(3) Uani d . 1 . .
    H H1AA 0.6763 0.0195 0.2054 0.024 Uiso calc R 1 . .
    N N2A 0.86624(18) 0.20378(12) 0.23797(9) 0.0247(3) Uani d . 1 . .
    H H2AA 0.9344 0.2551 0.2342 0.030 Uiso calc R 1 . .
    N N1B 1.01197(16) 0.23195(12) 0.09118(8) 0.0199(3) Uani d . 1 . .
    H H1BA 1.0639 0.2579 0.1281 0.024 Uiso calc R 1 . .
    N N2B 0.97740(18) 0.03588(13) 0.16943(9) 0.0250(3) Uani d . 1 . .
    H H2BA 0.9218 -0.0207 0.1805 0.030 Uiso calc R 1 . .
    C C1A 0.7469(2) -0.01336(15) 0.03747(10) 0.0243(4) Uani d . 1 . .
    C C2A 0.8057(3) -0.07758(19) -0.01269(12) 0.0385(5) Uani d . 1 . .
    H H2AB 0.8846 -0.0551 -0.0393 0.046 Uiso calc R 1 . .
    C C3A 0.7485(3) -0.17422(19) -0.02343(14) 0.0450(6) Uani d . 1 . .
    H H3AA 0.7890 -0.2178 -0.0574 0.054 Uiso calc R 1 . .
    C C4A 0.6331(3) -0.20817(18) 0.01467(13) 0.0447(6) Uani d . 1 . .
    H H4AA 0.5944 -0.2744 0.0068 0.054 Uiso calc R 1 . .
    C C5A 0.5753(3) -0.14535(17) 0.06366(11) 0.0352(5) Uani d . 1 . .
    H H5AA 0.4969 -0.1691 0.0902 0.042 Uiso calc R 1 . .
    C C6A 0.6286(2) -0.04757(15) 0.07560(10) 0.0253(4) Uani d . 1 . .
    C C7A 0.5530(2) 0.02586(16) 0.12218(10) 0.0250(4) Uani d . 1 . .
    H H7AA 0.5130 0.0819 0.0938 0.030 Uiso calc R 1 . .
    H H7AB 0.4722 -0.0104 0.1440 0.030 Uiso calc R 1 . .
    C C8A 0.5495(2) 0.14035(17) 0.21940(11) 0.0293(4) Uani d . 1 . .
    H H8AA 0.4621 0.1025 0.2322 0.035 Uiso calc R 1 . .
    H H8AB 0.5206 0.1996 0.1908 0.035 Uiso calc R 1 . .
    C C9A 0.6201(3) 0.17974(17) 0.28458(11) 0.0327(5) Uani d . 1 . .
    H H9AA 0.5473 0.2158 0.3124 0.039 Uiso calc R 1 . .
    H H9AB 0.6530 0.1201 0.3117 0.039 Uiso calc R 1 . .
    C C10A 0.7452(2) 0.25153(15) 0.27417(10) 0.0305(4) Uani d . 1 . .
    H H10A 0.7129 0.3118 0.2475 0.037 Uiso calc R 1 . .
    H H10B 0.7780 0.2762 0.3197 0.037 Uiso calc R 1 . .
    C C11A 0.9351(3) 0.12131(18) 0.27913(12) 0.0338(5) Uani d . 1 . .
    H H11A 0.8624 0.0716 0.2948 0.041 Uiso calc R 1 . .
    H H11B 0.9814 0.1512 0.3203 0.041 Uiso calc R 1 . .
    C C1B 0.74548(19) 0.36819(14) 0.10896(9) 0.0226(4) Uani d . 1 . .
    C C2B 0.6501(2) 0.44332(17) 0.13160(11) 0.0310(4) Uani d . 1 . .
    H H2BB 0.5632 0.4239 0.1529 0.037 Uiso calc R 1 . .
    C C3B 0.6827(3) 0.54589(17) 0.12298(12) 0.0352(5) Uani d . 1 . .
    H H3BA 0.6161 0.5965 0.1371 0.042 Uiso calc R 1 . .
    C C4B 0.8109(2) 0.57591(16) 0.09400(12) 0.0329(5) Uani d . 1 . .
    H H4BA 0.8326 0.6466 0.0887 0.040 Uiso calc R 1 . .
    C C5B 0.9073(2) 0.50167(15) 0.07286(11) 0.0273(4) Uani d . 1 . .
    H H5BA 0.9963 0.5219 0.0540 0.033 Uiso calc R 1 . .
    C C6B 0.8749(2) 0.39720(14) 0.07890(10) 0.0216(4) Uani d . 1 . .
    C C7B 0.9688(2) 0.31914(15) 0.04574(10) 0.0247(4) Uani d . 1 . .
    H H7BA 1.0560 0.3539 0.0291 0.030 Uiso calc R 1 . .
    H H7BB 0.9189 0.2910 0.0050 0.030 Uiso calc R 1 . .
    C C8B 1.1072(2) 0.16359(18) 0.04945(10) 0.0285(4) Uani d . 1 . .
    H H8BA 1.1804 0.2063 0.0266 0.034 Uiso calc R 1 . .
    H H8BB 1.0498 0.1306 0.0129 0.034 Uiso calc R 1 . .
    C C9B 1.1806(2) 0.08143(18) 0.09064(12) 0.0332(5) Uani d . 1 . .
    H H9BA 1.2307 0.1142 0.1297 0.040 Uiso calc R 1 . .
    H H9BB 1.2534 0.0487 0.0611 0.040 Uiso calc R 1 . .
    C C10B 1.0824(2) -0.00223(16) 0.11913(12) 0.0315(5) Uani d . 1 . .
    H H10C 1.0311 -0.0347 0.0803 0.038 Uiso calc R 1 . .
    H H10D 1.1413 -0.0557 0.1414 0.038 Uiso calc R 1 . .
    C C11B 1.0443(2) 0.06764(17) 0.23547(12) 0.0322(4) Uani d . 1 . .
    H H11C 1.1252 0.1143 0.2262 0.039 Uiso calc R 1 . .
    H H11D 1.0810 0.0067 0.2601 0.039 Uiso calc R 1 . .
loop_
    _atom_site_aniso_label
    _atom_site_aniso_U_11
    _atom_site_aniso_U_22
    _atom_site_aniso_U_33
    _atom_site_aniso_U_12
    _atom_site_aniso_U_13
    _atom_site_aniso_U_23
    I 0.03535(8) 0.03358(7) 0.05708(10) -0.00127(7) -0.00778(7) 0.01797(7)
    Fe 0.01560(10) 0.02019(11) 0.01862(11) 0.00004(10) 0.00055(9) 0.00102(10)
    O1A 0.0264(8) 0.0351(7) 0.0216(7) -0.0061(6) 0.0031(5) -0.0040(5)
    O1B 0.0174(6) 0.0267(6) 0.0321(7) 0.0016(5) 0.0029(5) 0.0081(5)
    N1A 0.0186(7) 0.0219(7) 0.0203(7) -0.0002(6) 0.0024(6) 0.0010(6)
    N2A 0.0264(8) 0.0245(7) 0.0233(8) -0.0040(6) -0.0009(7) 0.0012(6)
    N1B 0.0131(7) 0.0245(7) 0.0219(7) 0.0000(6) 0.0008(6) 0.0021(6)
    N2B 0.0220(8) 0.0217(7) 0.0314(9) -0.0003(6) -0.0027(7) 0.0021(6)
    C1A 0.0229(10) 0.0284(9) 0.0215(8) 0.0018(7) -0.0041(7) -0.0035(7)
    C2A 0.0375(13) 0.0475(13) 0.0305(11) 0.0073(10) -0.0024(9) -0.0118(9)
    C3A 0.0488(16) 0.0396(12) 0.0466(13) 0.0141(11) -0.0102(11) -0.0189(10)
    C4A 0.0655(18) 0.0248(10) 0.0439(14) 0.0010(11) -0.0180(13) -0.0027(9)
    C5A 0.0441(13) 0.0296(11) 0.0318(11) -0.0085(10) -0.0093(9) 0.0050(9)
    C6A 0.0268(10) 0.0275(9) 0.0217(9) -0.0018(8) -0.0071(7) 0.0017(7)
    C7A 0.0169(8) 0.0316(9) 0.0264(10) -0.0027(7) 0.0000(7) 0.0002(7)
    C8A 0.0231(9) 0.0333(11) 0.0314(10) 0.0005(8) 0.0099(7) -0.0013(8)
    C9A 0.0370(12) 0.0345(11) 0.0267(10) -0.0021(9) 0.0115(8) -0.0040(8)
    C10A 0.0400(13) 0.0268(9) 0.0246(9) -0.0037(8) 0.0064(8) -0.0060(7)
    C11A 0.0376(12) 0.0371(11) 0.0267(11) -0.0007(9) -0.0071(9) 0.0059(8)
    C1B 0.0217(10) 0.0257(8) 0.0204(8) 0.0031(6) -0.0008(6) 0.0043(6)
    C2B 0.0251(10) 0.0347(10) 0.0331(10) 0.0072(8) 0.0044(9) 0.0054(9)
    C3B 0.0404(12) 0.0304(10) 0.0350(12) 0.0141(9) -0.0024(10) -0.0017(9)
    C4B 0.0372(13) 0.0243(9) 0.0373(12) 0.0035(9) -0.0072(9) 0.0026(8)
    C5B 0.0262(10) 0.0298(10) 0.0260(10) -0.0022(8) -0.0030(8) 0.0049(8)
    C6B 0.0206(9) 0.0242(8) 0.0201(9) 0.0007(7) -0.0009(7) 0.0041(7)
    C7B 0.0211(9) 0.0297(10) 0.0233(9) 0.0015(7) 0.0028(7) 0.0083(7)
    C8B 0.0195(8) 0.0346(10) 0.0315(10) 0.0057(9) 0.0086(7) 0.0007(9)
    C9B 0.0188(9) 0.0382(11) 0.0427(13) 0.0100(9) 0.0023(9) -0.0006(9)
    C10B 0.0285(11) 0.0273(10) 0.0388(12) 0.0089(8) -0.0002(9) 0.0005(8)
    C11B 0.0325(11) 0.0343(10) 0.0296(11) 0.0014(8) -0.0115(9) 0.0047(9)
_geom_special_details
;
All esds (except the esd in the dihedral angle between two l.s. planes) are
estimated using the full covariance matrix. The cell esds are taken into
account individually in the estimation of esds in distances, angles and
torsion angles; correlations between esds in cell parameters are only used
when they are defined by crystal symmetry. An approximate (isotropic)
treatment of cell esds is used for estimating esds involving l.s. planes.
;
loop_
    _geom_bond_atom_site_label_1
    _geom_bond_atom_site_label_2
    _geom_bond_site_symmetry_2
    _geom_bond_distance
    _geom_bond_publ_flag
    Fe O1B . 1.8898(13) ?
    Fe O1A . 1.8999(14) ?
    Fe N1B . 2.1805(15) ?
    Fe N1A . 2.2062(15) ?
    Fe N2A . 2.2062(17) ?
    Fe N2B . 2.2158(17) ?
    O1A C1A . 1.332(2) ?
    O1B C1B . 1.337(2) ?
    N1A C7A . 1.486(2) ?
    N1A C8A . 1.493(2) ?
    N1A H1AA . 0.9300 ?
    N2A C10A . 1.475(3) ?
    N2A C11A . 1.488(3) ?
    N2A H2AA . 0.9300 ?
    N1B C7B . 1.496(2) ?
    N1B C8B . 1.501(2) ?
    N1B H1BA . 0.9300 ?
    N2B C10B . 1.474(3) ?
    N2B C11B . 1.486(3) ?
    N2B H2BA . 0.9300 ?
    C1A C2A . 1.398(3) ?
    C1A C6A . 1.408(3) ?
    C2A C3A . 1.387(3) ?
    C2A H2AB . 0.9500 ?
    C3A C4A . 1.385(4) ?
    C3A H3AA . 0.9500 ?
    C4A C5A . 1.368(4) ?
    C4A H4AA . 0.9500 ?
    C5A C6A . 1.390(3) ?
    C5A H5AA . 0.9500 ?
    C6A C7A . 1.497(3) ?
    C7A H7AA . 0.9900 ?
    C7A H7AB . 0.9900 ?
    C8A C9A . 1.518(3) ?
    C8A H8AA . 0.9900 ?
    C8A H8AB . 0.9900 ?
    C9A C10A . 1.517(3) ?
    C9A H9AA . 0.9900 ?
    C9A H9AB . 0.9900 ?
    C10A H10A . 0.9900 ?
    C10A H10B . 0.9900 ?
    C11A C11B . 1.504(3) ?
    C11A H11A . 0.9900 ?
    C11A H11B . 0.9900 ?
    C1B C2B . 1.399(3) ?
    C1B C6B . 1.401(3) ?
    C2B C3B . 1.383(3) ?
    C2B H2BB . 0.9500 ?
    C3B C4B . 1.386(3) ?
    C3B H3BA . 0.9500 ?
    C4B C5B . 1.388(3) ?
    C4B H4BA . 0.9500 ?
    C5B C6B . 1.402(3) ?
    C5B H5BA . 0.9500 ?
    C6B C7B . 1.493(3) ?
    C7B H7BA . 0.9900 ?
    C7B H7BB . 0.9900 ?
    C8B C9B . 1.505(3) ?
    C8B H8BA . 0.9900 ?
    C8B H8BB . 0.9900 ?
    C9B C10B . 1.533(3) ?
    C9B H9BA . 0.9900 ?
    C9B H9BB . 0.9900 ?
    C10B H10C . 0.9900 ?
    C10B H10D . 0.9900 ?
    C11B H11C . 0.9900 ?
    C11B H11D . 0.9900 ?
loop_
    _geom_angle_atom_site_label_1
    _geom_angle_atom_site_label_2
    _geom_angle_atom_site_label_3
    _geom_angle_site_symmetry_1
    _geom_angle_site_symmetry_3
    _geom_angle
    _geom_angle_publ_flag
    O1B Fe O1A . . 99.79(6) ?
    O1B Fe N1B . . 90.69(6) ?
    O1A Fe N1B . . 92.02(6) ?
    O1B Fe N1A . . 90.78(6) ?
    O1A Fe N1A . . 90.31(6) ?
    N1B Fe N1A . . 177.01(6) ?
    O1B Fe N2A . . 91.25(6) ?
    O1A Fe N2A . . 167.81(6) ?
    N1B Fe N2A . . 92.99(6) ?
    N1A Fe N2A . . 84.37(6) ?
    O1B Fe N2B . . 168.01(6) ?
    O1A Fe N2B . . 91.80(6) ?
    N1B Fe N2B . . 85.82(6) ?
    N1A Fe N2B . . 92.22(6) ?
    N2A Fe N2B . . 77.50(6) ?
    C1A O1A Fe . . 128.92(12) ?
    C1B O1B Fe . . 130.83(12) ?
    C7A N1A C8A . . 107.79(15) ?
    C7A N1A Fe . . 110.01(11) ?
    C8A N1A Fe . . 112.91(12) ?
    C7A N1A H1AA . . 108.7 ?
    C8A N1A H1AA . . 108.7 ?
    Fe N1A H1AA . . 108.7 ?
    C10A N2A C11A . . 112.66(17) ?
    C10A N2A Fe . . 116.09(13) ?
    C11A N2A Fe . . 111.11(13) ?
    C10A N2A H2AA . . 105.3 ?
    C11A N2A H2AA . . 105.3 ?
    Fe N2A H2AA . . 105.3 ?
    C7B N1B C8B . . 107.20(15) ?
    C7B N1B Fe . . 110.74(11) ?
    C8B N1B Fe . . 112.99(12) ?
    C7B N1B H1BA . . 108.6 ?
    C8B N1B H1BA . . 108.6 ?
    Fe N1B H1BA . . 108.6 ?
    C10B N2B C11B . . 112.46(17) ?
    C10B N2B Fe . . 116.31(13) ?
    C11B N2B Fe . . 111.58(12) ?
    C10B N2B H2BA . . 105.1 ?
    C11B N2B H2BA . . 105.1 ?
    Fe N2B H2BA . . 105.1 ?
    O1A C1A C2A . . 120.62(19) ?
    O1A C1A C6A . . 120.15(17) ?
    C2A C1A C6A . . 119.18(19) ?
    C3A C2A C1A . . 119.8(2) ?
    C3A C2A H2AB . . 120.1 ?
    C1A C2A H2AB . . 120.1 ?
    C4A C3A C2A . . 120.9(2) ?
    C4A C3A H3AA . . 119.5 ?
    C2A C3A H3AA . . 119.5 ?
    C5A C4A C3A . . 119.3(2) ?
    C5A C4A H4AA . . 120.3 ?
    C3A C4A H4AA . . 120.3 ?
    C4A C5A C6A . . 121.5(2) ?
    C4A C5A H5AA . . 119.2 ?
    C6A C5A H5AA . . 119.2 ?
    C5A C6A C1A . . 119.21(19) ?
    C5A C6A C7A . . 121.14(19) ?
    C1A C6A C7A . . 119.29(17) ?
    N1A C7A C6A . . 115.14(16) ?
    N1A C7A H7AA . . 108.5 ?
    C6A C7A H7AA . . 108.5 ?
    N1A C7A H7AB . . 108.5 ?
    C6A C7A H7AB . . 108.5 ?
    H7AA C7A H7AB . . 107.5 ?
    N1A C8A C9A . . 113.79(17) ?
    N1A C8A H8AA . . 108.8 ?
    C9A C8A H8AA . . 108.8 ?
    N1A C8A H8AB . . 108.8 ?
    C9A C8A H8AB . . 108.8 ?
    H8AA C8A H8AB . . 107.7 ?
    C10A C9A C8A . . 115.90(17) ?
    C10A C9A H9AA . . 108.3 ?
    C8A C9A H9AA . . 108.3 ?
    C10A C9A H9AB . . 108.3 ?
    C8A C9A H9AB . . 108.3 ?
    H9AA C9A H9AB . . 107.4 ?
    N2A C10A C9A . . 113.59(16) ?
    N2A C10A H10A . . 108.8 ?
    C9A C10A H10A . . 108.8 ?
    N2A C10A H10B . . 108.8 ?
    C9A C10A H10B . . 108.8 ?
    H10A C10A H10B . . 107.7 ?
    N2A C11A C11B . . 109.34(17) ?
    N2A C11A H11A . . 109.8 ?
    C11B C11A H11A . . 109.8 ?
    N2A C11A H11B . . 109.8 ?
    C11B C11A H11B . . 109.8 ?
    H11A C11A H11B . . 108.3 ?
    O1B C1B C2B . . 119.97(17) ?
    O1B C1B C6B . . 120.18(16) ?
    C2B C1B C6B . . 119.82(17) ?
    C3B C2B C1B . . 119.9(2) ?
    C3B C2B H2BB . . 120.0 ?
    C1B C2B H2BB . . 120.0 ?
    C2B C3B C4B . . 121.0(2) ?
    C2B C3B H3BA . . 119.5 ?
    C4B C3B H3BA . . 119.5 ?
    C3B C4B C5B . . 119.31(19) ?
    C3B C4B H4BA . . 120.3 ?
    C5B C4B H4BA . . 120.3 ?
    C4B C5B C6B . . 120.9(2) ?
    C4B C5B H5BA . . 119.6 ?
    C6B C5B H5BA . . 119.6 ?
    C1B C6B C5B . . 119.06(18) ?
    C1B C6B C7B . . 120.53(17) ?
    C5B C6B C7B . . 119.96(18) ?
    C6B C7B N1B . . 115.16(15) ?
    C6B C7B H7BA . . 108.5 ?
    N1B C7B H7BA . . 108.5 ?
    C6B C7B H7BB . . 108.5 ?
    N1B C7B H7BB . . 108.5 ?
    H7BA C7B H7BB . . 107.5 ?
    N1B C8B C9B . . 114.22(16) ?
    N1B C8B H8BA . . 108.7 ?
    C9B C8B H8BA . . 108.7 ?
    N1B C8B H8BB . . 108.7 ?
    C9B C8B H8BB . . 108.7 ?
    H8BA C8B H8BB . . 107.6 ?
    C8B C9B C10B . . 115.07(18) ?
    C8B C9B H9BA . . 108.5 ?
    C10B C9B H9BA . . 108.5 ?
    C8B C9B H9BB . . 108.5 ?
    C10B C9B H9BB . . 108.5 ?
    H9BA C9B H9BB . . 107.5 ?
    N2B C10B C9B . . 113.66(17) ?
    N2B C10B H10C . . 108.8 ?
    C9B C10B H10C . . 108.8 ?
    N2B C10B H10D . . 108.8 ?
    C9B C10B H10D . . 108.8 ?
    H10C C10B H10D . . 107.7 ?
    N2B C11B C11A . . 109.10(17) ?
    N2B C11B H11C . . 109.9 ?
    C11A C11B H11C . . 109.9 ?
    N2B C11B H11D . . 109.9 ?
    C11A C11B H11D . . 109.9 ?
    H11C C11B H11D . . 108.3 ?
loop_
    _geom_torsion_atom_site_label_1
    _geom_torsion_atom_site_label_2
    _geom_torsion_atom_site_label_3
    _geom_torsion_atom_site_label_4
    _geom_torsion_site_symmetry_1
    _geom_torsion_site_symmetry_2
    _geom_torsion_site_symmetry_3
    _geom_torsion_site_symmetry_4
    _geom_torsion
    _geom_torsion_publ_flag
    O1B Fe O1A C1A . . . . -121.63(16) ?
    N1B Fe O1A C1A . . . . 147.32(16) ?
    N1A Fe O1A C1A . . . . -30.79(16) ?
    N2A Fe O1A C1A . . . . 33.1(4) ?
    N2B Fe O1A C1A . . . . 61.45(16) ?
    O1A Fe O1B C1B . . . . -116.70(15) ?
    N1B Fe O1B C1B . . . . -24.54(15) ?
    N1A Fe O1B C1B . . . . 152.85(15) ?
    N2A Fe O1B C1B . . . . 68.47(16) ?
    N2B Fe O1B C1B . . . . 48.3(4) ?
    O1B Fe N1A C7A . . . . 82.12(12) ?
    O1A Fe N1A C7A . . . . -17.68(12) ?
    N2A Fe N1A C7A . . . . 173.30(13) ?
    N2B Fe N1A C7A . . . . -109.49(12) ?
    O1B Fe N1A C8A . . . . -38.34(13) ?
    O1A Fe N1A C8A . . . . -138.14(13) ?
    N2A Fe N1A C8A . . . . 52.85(13) ?
    N2B Fe N1A C8A . . . . 130.06(13) ?
    O1B Fe N2A C10A . . . . 38.47(13) ?
    O1A Fe N2A C10A . . . . -116.6(3) ?
    N1B Fe N2A C10A . . . . 129.23(13) ?
    N1A Fe N2A C10A . . . . -52.18(13) ?
    N2B Fe N2A C10A . . . . -145.72(14) ?
    O1B Fe N2A C11A . . . . 168.93(14) ?
    O1A Fe N2A C11A . . . . 13.8(4) ?
    N1B Fe N2A C11A . . . . -100.31(14) ?
    N1A Fe N2A C11A . . . . 78.27(14) ?
    N2B Fe N2A C11A . . . . -15.27(14) ?
    O1B Fe N1B C7B . . . . -20.81(13) ?
    O1A Fe N1B C7B . . . . 79.02(13) ?
    N2A Fe N1B C7B . . . . -112.10(12) ?
    N2B Fe N1B C7B . . . . 170.67(13) ?
    O1B Fe N1B C8B . . . . -141.09(13) ?
    O1A Fe N1B C8B . . . . -41.26(13) ?
    N2A Fe N1B C8B . . . . 127.62(12) ?
    N2B Fe N1B C8B . . . . 50.39(13) ?
    O1B Fe N2B C10B . . . . -122.7(3) ?
    O1A Fe N2B C10B . . . . 42.58(14) ?
    N1B Fe N2B C10B . . . . -49.31(14) ?
    N1A Fe N2B C10B . . . . 132.95(14) ?
    N2A Fe N2B C10B . . . . -143.31(15) ?
    O1B Fe N2B C11B . . . . 8.1(4) ?
    O1A Fe N2B C11B . . . . 173.41(14) ?
    N1B Fe N2B C11B . . . . 81.52(14) ?
    N1A Fe N2B C11B . . . . -96.21(13) ?
    N2A Fe N2B C11B . . . . -12.48(13) ?
    Fe O1A C1A C2A . . . . -141.17(18) ?
    Fe O1A C1A C6A . . . . 41.5(2) ?
    O1A C1A C2A C3A . . . . -178.4(2) ?
    C6A C1A C2A C3A . . . . -1.0(3) ?
    C1A C2A C3A C4A . . . . 0.3(4) ?
    C2A C3A C4A C5A . . . . -0.2(4) ?
    C3A C4A C5A C6A . . . . 0.8(4) ?
    C4A C5A C6A C1A . . . . -1.5(3) ?
    C4A C5A C6A C7A . . . . 171.5(2) ?
    O1A C1A C6A C5A . . . . 178.97(18) ?
    C2A C1A C6A C5A . . . . 1.6(3) ?
    O1A C1A C6A C7A . . . . 5.8(3) ?
    C2A C1A C6A C7A . . . . -171.55(19) ?
    C8A N1A C7A C6A . . . . -178.68(16) ?
    Fe N1A C7A C6A . . . . 57.82(18) ?
    C5A C6A C7A N1A . . . . 127.69(19) ?
    C1A C6A C7A N1A . . . . -59.3(2) ?
    C7A N1A C8A C9A . . . . 170.82(17) ?
    Fe N1A C8A C9A . . . . -67.46(19) ?
    N1A C8A C9A C10A . . . . 66.2(2) ?
    C11A N2A C10A C9A . . . . -66.6(2) ?
    Fe N2A C10A C9A . . . . 63.1(2) ?
    C8A C9A C10A N2A . . . . -62.7(3) ?
    C10A N2A C11A C11B . . . . 172.73(16) ?
    Fe N2A C11A C11B . . . . 40.5(2) ?
    Fe O1B C1B C2B . . . . -146.23(16) ?
    Fe O1B C1B C6B . . . . 35.7(2) ?
    O1B C1B C2B C3B . . . . -176.72(19) ?
    C6B C1B C2B C3B . . . . 1.3(3) ?
    C1B C2B C3B C4B . . . . -2.0(3) ?
    C2B C3B C4B C5B . . . . 0.6(3) ?
    C3B C4B C5B C6B . . . . 1.6(3) ?
    O1B C1B C6B C5B . . . . 178.81(17) ?
    C2B C1B C6B C5B . . . . 0.8(3) ?
    O1B C1B C6B C7B . . . . 6.5(3) ?
    C2B C1B C6B C7B . . . . -171.54(18) ?
    C4B C5B C6B C1B . . . . -2.2(3) ?
    C4B C5B C6B C7B . . . . 170.12(19) ?
    C1B C6B C7B N1B . . . . -56.4(2) ?
    C5B C6B C7B N1B . . . . 131.38(19) ?
    C8B N1B C7B C6B . . . . -178.95(16) ?
    Fe N1B C7B C6B . . . . 57.38(19) ?
    C7B N1B C8B C9B . . . . 170.13(18) ?
    Fe N1B C8B C9B . . . . -67.59(19) ?
    N1B C8B C9B C10B . . . . 68.4(2) ?
    C11B N2B C10B C9B . . . . -69.6(2) ?
    Fe N2B C10B C9B . . . . 60.8(2) ?
    C8B C9B C10B N2B . . . . -63.9(3) ?
    C10B N2B C11B C11A . . . . 170.70(16) ?
    Fe N2B C11B C11A . . . . 37.91(19) ?
    N2A C11A C11B N2B . . . . -51.6(2) ?
loop_
    _geom_hbond_atom_site_label_D
    _geom_hbond_atom_site_label_H
    _geom_hbond_atom_site_label_A
    _geom_hbond_site_symmetry_A
    _geom_hbond_distance_DH
    _geom_hbond_distance_HA
    _geom_hbond_distance_DA
    _geom_hbond_angle_DHA
    N1A H1AA I . 0.93 2.77 3.6800(16) 168.1
    N2A H2AA I 4_755 0.93 2.96 3.8227(17) 155.1
    N1B H1BA I 4_755 0.93 2.80 3.7285(16) 177.9
    N2B H2BA I . 0.93 2.81 3.6911(17) 157.9
    C11B H11C I 4_755 0.99 3.10 3.942(2) 144.0
data_global
_journal_date_recd_electronic     2010-05-11
_journal_date_accepted     2010-05-19
_journal_name_full     'Acta Crystallographica, Section E'
_journal_year     2010
_journal_volume     66
_journal_issue      6
_journal_page_first     m711
_journal_page_last     m712
_journal_paper_category     QM
_journal_coeditor_code     ZL2278
_publ_contact_author_name     'Ray J. Butcher'
_publ_contact_author_address
;
Department of Chemistry
Howard University
525 College Street NW
Washington
DC 20059
USA
;
_publ_contact_author_email     'rbutcher99@yahoo.com'
_publ_contact_author_fax     '202-806-5442'
_publ_contact_author_phone     '202-806-9892'
_publ_section_title
;
[2,2'-(2,6,9,13-Tetraazatetradecane-1,14-diyl)diphenolato]iron(III) iodide
;
loop_
    _publ_author_name
    _publ_author_footnote
    _publ_author_address
    'Assey, Gervas' .
;
Department of Chemistry
Howard University
525 College Street NW
Washington
DC 20059
USA
;
    'Butcher, Ray J.' .
;
Department of Chemistry
Howard University
525 College Street NW
Washington
DC 20059
USA
;
    'Gultneh, Yilma' .
;
Department of Chemistry
Howard University
525 College Street NW
Washington
DC 20059
USA
;
    'Yisgedu, Teshome' .
;
Department of Chemistry
Howard University
525 College Street NW
Washington
DC 20059
USA
;
