# Supplementary material for: [2,2′-(2,6,9,13-Tetra­azatetra­decane-1,14-di­yl)diphenolato]iron(III) iodide
Source: Acta Crystallogr Sect E Struct Rep Online. 2010 May 26;66(Pt 6):m711–2. doi: 10.1107/S1600536810018787 (PMC2979518; doi:10.1107/S1600536810018787)
Supplement: Supplementary file 2 [file e-66-0m711-Isup2.hkl]

# 
# h,k,l, Fc-squared, Fo-squared, sigma(Fo-squared) and status flag 
# 
data_I
_shelx_title '    ga08-4 in P2(1)2(1)2(1)' 
_shelx_refln_list_code          4 
_shelx_F_calc_maximum      270.63 
_exptl_crystal_F_000      1148.00 
_reflns_d_resolution_high  0.6220 
 
loop_ 
 _symmetry_equiv_pos_as_xyz 
 'x, y, z' 
 '-x+1/2, -y, z+1/2' 
 'x+1/2, -y+1/2, -z' 
 '-x, y+1/2, -z+1/2' 
 
_cell_length_a     9.3958 
_cell_length_b    13.0509 
_cell_length_c    19.4047 
_cell_angle_alpha  90.000 
_cell_angle_beta   90.000 
_cell_angle_gamma  90.000 
 
_shelx_F_squared_multiplier     1.000 
 
loop_ 
 _refln_index_h 
 _refln_index_k 
 _refln_index_l 
 _refln_F_squared_calc 
 _refln_F_squared_meas 
 _refln_F_squared_sigma 
 _refln_observed_status 
   4   0   0    10029.80     8708.73     93.92 o 
   6   0   0      370.78      334.05     26.13 o 
   8   0   0       13.17        6.58     14.79 o 
  10   0   0      181.59      138.09     47.25 o 
  12   0   0       21.29       60.39     73.94 o 
  14   0   0      121.71      160.81     69.59 o 
   3   1   0     8624.62     8575.15     40.00 o 
   4   1   0     1285.43     1285.85     12.97 o 
   5   1   0     1478.05     1464.87     16.83 o 
   6   1   0     6314.01     6390.31     34.19 o 
   7   1   0       40.48       46.83     12.01 o 
   8   1   0     7157.18     7466.53     49.07 o 
   9   1   0      212.29      142.28     24.90 o 
  10   1   0     4728.13     4874.74     68.95 o 
  11   1   0       49.83       77.66     36.22 o 
  12   1   0     1006.00     1037.15     55.33 o 
  13   1   0       30.03       29.91     43.62 o 
  14   1   0      111.44      114.34     48.22 o 
   2   2   0    10541.34    10879.43     84.09 o 
   3   2   0     1700.52     1919.35     18.51 o 
   4   2   0     5080.42     5381.58     56.20 o 
   5   2   0      241.89      214.89      9.99 o 
   6   2   0      309.12      311.17     15.77 o 
   7   2   0     3679.76     3702.93     29.11 o 
   8   2   0      553.45      486.95     19.23 o 
   9   2   0     6027.44     6219.16     61.05 o 
  10   2   0       19.33        4.13     32.01 o 
  11   2   0     4163.63     4158.96     70.86 o 
  12   2   0        0.62      -14.86     45.30 o 
  13   2   0      348.51      359.54     48.07 o 
  14   2   0        4.66       -3.69     47.19 o 
   1   3   0    73242.09    78481.94    756.66 o 
   2   3   0      265.57      243.80     11.60 o 
   3   3   0     8771.78     7848.08     55.69 o 
   4   3   0       33.09       43.12     10.95 o 
   6   3   0      150.22      151.34     13.48 o 
   7   3   0        3.11       23.80     15.52 o 
   8   3   0       69.06       77.86     16.94 o 
   9   3   0      366.89      325.63     27.70 o 
  10   3   0        1.31        1.11     31.88 o 
  11   3   0      448.95      390.70     41.01 o 
  12   3   0      187.98      131.22     40.99 o 
  13   3   0       39.82       14.53     42.72 o 
  14   3   0        2.37       29.26     68.52 o 
   0   4   0    18275.20    19967.84    281.39 o 
   2   4   0    18592.87    18611.76     69.76 o 
   3   4   0      866.65     1018.59     19.59 o 
   4   4   0      781.73      652.35     16.40 o 
   5   4   0     2802.36     2843.82     32.50 o 
   6   4   0        1.59       16.14     13.98 o 
   7   4   0     4152.53     3951.61     37.92 o 
   8   4   0      354.84      358.08     20.92 o 
   9   4   0     2632.88     2712.33     46.64 o 
  10   4   0       88.59       58.96     29.37 o 
  11   4   0     1636.05     1667.85     53.08 o 
  12   4   0       15.73      -15.72     40.45 o 
  13   4   0      116.99      187.29     46.46 o 
  14   4   0      135.54      103.92     49.23 o 
   1   5   0     5520.99     5691.40     27.95 o 
   2   5   0     1023.26     1116.14     15.75 o 
   3   5   0     2390.05     2341.97     16.12 o 
   4   5   0        2.21       28.21     12.00 o 
   5   5   0       19.65       19.21     12.82 o 
   6   5   0      867.06      782.22     19.76 o 
   7   5   0      449.87      435.27     19.42 o 
   8   5   0     7275.92     7608.94     52.28 o 
   9   5   0      712.79      639.75     32.74 o 
  10   5   0     5486.05     5602.41     71.38 o 
  11   5   0       44.12       59.34     37.45 o 
  12   5   0      937.53     1018.58     51.86 o 
  13   5   0        1.96       -0.58     44.46 o 
  14   5   0       33.95       49.99     48.53 o 
   0   6   0    27906.04    26613.28    180.75 o 
   2   6   0     9352.12     8486.74     84.71 o 
   3   6   0       23.18       26.78      5.98 o 
   4   6   0     4255.73     3892.13     27.90 o 
   5   6   0       60.53       86.18     11.33 o 
   6   6   0     3368.57     3456.03     34.83 o 
   7   6   0       57.04       70.07     17.23 o 
   8   6   0       64.30       74.84     19.68 o 
   9   6   0     1563.33     1500.66     37.25 o 
  10   6   0      131.79      118.20     31.40 o 
  11   6   0      665.44      643.56     45.54 o 
  12   6   0      337.75      351.47     48.52 o 
  13   6   0       21.73       71.43     45.57 o 
  14   6   0      202.22      133.67     99.53 o 
   1   7   0    17669.36    17686.08    120.68 o 
   2   7   0       30.19       65.47     12.65 o 
   3   7   0     8209.37     8231.54     45.83 o 
   4   7   0        2.27       21.94      6.97 o 
   5   7   0     2424.85     2382.45     28.97 o 
   6   7   0      221.85      204.76     14.37 o 
   7   7   0     1365.68     1377.47     46.19 o 
   8   7   0     2744.03     2804.54     58.07 o 
   9   7   0       15.42       21.27     26.31 o 
  10   7   0      849.07      973.23     46.36 o 
  11   7   0      166.40      207.59     41.85 o 
  12   7   0      768.82      848.24     59.28 o 
  13   7   0      129.25      172.53     54.23 o 
   0   8   0      944.13      914.81     22.82 o 
   1   8   0        2.66       23.53      9.30 o 
   2   8   0      909.55      864.71     14.08 o 
   3   8   0        9.91       19.34     16.19 o 
   4   8   0      226.05      211.32     16.42 o 
   5   8   0     2468.01     2339.71     36.59 o 
   6   8   0      805.51      770.92     18.51 o 
   7   8   0     4830.72     4870.23     56.10 o 
   8   8   0       74.58       66.47     27.73 o 
   9   8   0     3010.86     3169.99     53.92 o 
  10   8   0        0.08       24.73     35.32 o 
  11   8   0     2084.97     2069.07     69.64 o 
  12   8   0      315.72      319.61     52.66 o 
  13   8   0      246.58      351.03     73.45 o 
   1   9   0    18902.59    18866.61    124.45 o 
   2   9   0      507.53      469.13     16.43 o 
   3   9   0     5937.60     5967.86     74.74 o 
   4   9   0      412.55      426.16     22.60 o 
   5   9   0     1152.96      987.43     29.70 o 
   6   9   0      160.82      126.07     24.33 o 
   7   9   0      293.38      256.32     28.04 o 
   8   9   0     1021.09      870.09     45.40 o 
   9   9   0        1.16      -17.67     31.02 o 
  10   9   0     1409.30     1361.01     54.31 o 
  11   9   0        4.10        2.48     48.47 o 
  12   9   0      326.70      296.21     69.64 o 
  13   9   0       22.67      -16.50     91.24 o 
   0  10   0    15353.18    15465.01    100.04 o 
   1  10   0      282.57      247.47     15.65 o 
   2  10   0     7537.68     7477.01     49.75 o 
   3  10   0       33.08       45.64     18.49 o 
   4  10   0     2868.25     2820.53     41.25 o 
   5  10   0      670.18      663.91     28.52 o 
   6  10   0       74.11       74.45     24.53 o 
   7  10   0      220.85      228.40     28.26 o 
   8  10   0       97.68       65.75     28.73 o 
   9  10   0     1477.52     1563.25     50.62 o 
  10  10   0       79.17      128.73     40.71 o 
  11  10   0      425.46      487.34     55.50 o 
  12  10   0      148.19      159.82     68.50 o 
   1  11   0       24.05       33.53     15.35 o 
   2  11   0      701.35      678.29     22.35 o 
   3  11   0     2193.83     2133.06     38.21 o 
   4  11   0      107.86       94.10     22.07 o 
   5  11   0      102.70      166.21     25.43 o 
   6  11   0      525.25      486.11     31.04 o 
   7  11   0      326.65      310.94     30.20 o 
   8  11   0     1464.73     1489.13     85.23 o 
   9  11   0       47.31      -11.55     49.83 o 
  10  11   0     2614.68     2791.46     68.96 o 
  11  11   0        9.71       23.34     42.43 o 
  12  11   0      634.65      739.05     62.73 o 
   0  12   0     8341.48     8415.93    121.26 o 
   1  12   0      986.19      939.74     24.43 o 
   2  12   0     6145.10     6028.15     66.51 o 
   3  12   0      360.27      337.38     23.59 o 
   4  12   0     1633.05     1594.36     38.02 o 
   5  12   0       39.68       36.45     25.99 o 
   6  12   0      417.50      417.29     30.49 o 
   7  12   0      287.34      293.31     34.05 o 
   8  12   0        5.29       64.17     49.53 o 
   9  12   0      620.86      457.15     61.54 o 
  10  12   0       93.67      102.56     48.96 o 
  11  12   0      374.79      355.43     55.20 o 
  12  12   0       33.86      -30.43     89.93 o 
   1  13   0     4827.73     4860.75     46.08 o 
   2  13   0      364.98      351.57     21.43 o 
   3  13   0     3618.94     3607.81     58.22 o 
   4  13   0      313.96      358.56     31.35 o 
   5  13   0        9.18      -16.70     28.58 o 
   6  13   0       75.42       89.80     32.08 o 
   7  13   0       44.11       48.22     39.07 o 
   8  13   0      363.18      361.69     59.91 o 
   9  13   0        0.10       -1.43     54.30 o 
  10  13   0       34.45       77.38     50.94 o 
  11  13   0      188.63      135.76     54.27 o 
   0  14   0     1112.65     1060.18     38.01 o 
   1  14   0        0.51        1.22     18.85 o 
   2  14   0      299.49      262.56     21.60 o 
   3  14   0        0.05       11.34     21.05 o 
   4  14   0      177.87      186.31     28.22 o 
   5  14   0        5.53       11.89     29.48 o 
   6  14   0      104.71      117.62     40.89 o 
   7  14   0      443.61      444.80     49.77 o 
   8  14   0      343.43      384.06     86.76 o 
   9  14   0      583.62      543.68     69.81 o 
  10  14   0        0.50       22.65     52.11 o 
   1  15   0     1124.20     1183.72     30.59 o 
   2  15   0       38.49       59.73     21.88 o 
   3  15   0      984.44     1003.90     36.96 o 
   4  15   0      106.62       90.14     27.94 o 
   5  15   0      776.67      836.53     44.86 o 
   6  15   0      223.21      222.83     45.84 o 
   7  15   0       36.73       80.21     45.09 o 
   8  15   0      269.05      245.25     65.06 o 
   9  15   0        0.85       -2.36     57.95 o 
   0  16   0     2008.16     2046.30     50.05 o 
   1  16   0       27.82       47.12     25.07 o 
   2  16   0     1399.05     1442.03     41.72 o 
   3  16   0      558.33      547.53     34.77 o 
   4  16   0      296.33      344.25     46.04 o 
   5  16   0      125.94      133.12     38.04 o 
   6  16   0       66.20       60.85     37.76 o 
   7  16   0       63.62       83.93     40.86 o 
   8  16   0       32.15        1.53     62.57 o 
   1  17   0      827.34      877.01     38.30 o 
   2  17   0      128.40       98.70     35.99 o 
   3  17   0       16.60       57.14     34.69 o 
   4  17   0        1.68      -14.00     35.86 o 
   5  17   0        0.45       27.31     37.82 o 
   6  17   0      261.43      341.49     44.06 o 
   7  17   0      194.67      227.83     53.76 o 
   8  17   0      616.88      609.55     98.39 o 
   0  18   0      256.63      290.78     48.79 o 
   1  18   0       85.79       92.96     35.38 o 
   2  18   0      216.86      311.05     49.26 o 
   3  18   0      115.58      126.17     47.91 o 
   4  18   0       29.87       54.89     48.60 o 
   5  18   0       36.88       41.73     49.25 o 
   6  18   0       95.32      111.66     52.20 o 
   7  18   0      286.54      278.82     96.04 o 
   1  19   0      877.18      944.48     54.55 o 
   2  19   0      368.99      425.91     54.91 o 
   3  19   0      658.09      757.43     61.91 o 
   4  19   0      163.64      134.42     52.17 o 
   5  19   0       16.90       -0.43     86.18 o 
   6  19   0        4.78      -55.98     90.59 o 
   0  20   0      210.79      252.88     67.64 o 
   1  20   0        0.02        6.34     52.57 o 
   2  20   0      107.60      238.04     73.14 o 
   3  20   0        0.95       31.51     99.03 o 
   4  20   0       72.96      -20.39     91.63 o 
   3   0   1     7396.32     7924.04     98.94 o 
   4   0   1     3733.39     4065.06     28.26 o 
   5   0   1    13213.19    13051.07     50.86 o 
   6   0   1      248.52      248.73     10.92 o 
   7   0   1     4606.39     4238.07     37.89 o 
   8   0   1      431.34      378.33     13.06 o 
   9   0   1     1397.74     1331.64     26.53 o 
  10   0   1      552.64      514.69     30.01 o 
  11   0   1       42.89       60.98     36.00 o 
  12   0   1      477.47      509.55     44.46 o 
  13   0   1      277.87      267.40     45.95 o 
  14   0   1        0.18       10.26     53.55 o 
 -14   1   1      345.88      395.55     62.71 o 
 -13   1   1       99.07       83.86     45.15 o 
 -12   1   1       74.70       96.08     39.65 o 
 -11   1   1      644.70      585.95     42.64 o 
 -10   1   1      189.75      216.03     28.18 o 
  -9   1   1      326.07      348.28     20.22 o 
  -8   1   1      759.29      672.46     18.39 o 
  -7   1   1     3240.95     3136.94     39.02 o 
  -6   1   1     4650.02     4820.14     28.86 o 
  -5   1   1    11371.03    11339.15     93.70 o 
  -4   1   1     9382.67     9710.54     43.50 o 
  -3   1   1    17672.49    18194.34     84.79 o 
  -2   1   1      257.10      327.30     31.73 o 
   2   1   1      128.59      198.35     15.93 o 
   3   1   1    18333.88    18898.59     61.32 o 
   4   1   1     9062.94     9499.94     59.22 o 
   5   1   1    12171.87    12471.86     69.07 o 
   6   1   1     4742.55     4847.93     31.19 o 
   7   1   1     3375.52     3371.14     28.92 o 
   8   1   1      729.45      694.02     14.50 o 
   9   1   1      269.42      249.96     22.90 o 
  10   1   1      209.97      217.87     34.18 o 
  11   1   1      671.41      650.61     41.78 o 
  12   1   1       87.44       96.11     39.77 o 
  13   1   1      108.26       72.37     43.57 o 
  14   1   1      366.48      385.40     52.02 o 
 -14   2   1      372.37      373.91     52.05 o 
 -13   2   1      192.71      261.32     44.91 o 
 -12   2   1      141.08       91.72     40.53 o 
 -11   2   1      327.74      321.11     40.08 o 
 -10   2   1      241.89      207.98     28.46 o 
  -9   2   1      523.84      491.50     29.22 o 
  -8   2   1     4151.88     4107.50     68.10 o 
  -7   2   1     2395.94     2499.07     30.61 o 
  -6   2   1    11807.00    11617.26    100.66 o 
  -5   2   1     2448.77     2422.85     22.93 o 
  -4   2   1    17181.99    16901.71    110.27 o 
  -3   2   1     6253.64     6584.51     63.77 o 
  -2   2   1    23347.44    24345.62    185.28 o 
   2   2   1    23623.13    24726.09    237.78 o 
   3   2   1     6377.19     6759.49     48.67 o 
   4   2   1    17522.63    17278.19     83.81 o 
   5   2   1     2334.20     2330.39     20.69 o 
   6   2   1    12081.32    12010.78     47.26 o 
   7   2   1     2107.36     2270.60     24.98 o 
   8   2   1     4330.37     4452.98     35.07 o 
   9   2   1      465.80      457.96     23.67 o 
  10   2   1      254.84      231.00     34.60 o 
  11   2   1      306.83      286.74     39.66 o 
  12   2   1      193.51      150.36     41.47 o 
  13   2   1      159.74      162.31     45.22 o 
  14   2   1      354.17      403.60     52.03 o 
 -14   3   1      326.53      422.47     54.09 o 
 -13   3   1       31.79       -0.01     43.02 o 
 -12   3   1      717.26      804.97     48.56 o 
 -11   3   1      334.73      301.01     39.59 o 
 -10   3   1      440.51      426.51     31.81 o 
  -9   3   1      164.01      137.78     26.09 o 
  -8   3   1     3145.75     3090.41     33.74 o 
  -7   3   1      445.79      426.39     18.09 o 
  -6   3   1     7178.36     7029.18     56.37 o 
  -5   3   1      794.63      769.88     15.57 o 
  -4   3   1    15031.65    15332.34    142.89 o 
  -3   3   1     6015.47     6671.44     47.51 o 
  -2   3   1    11017.34    11925.29     38.24 o 
  -1   3   1     1338.33     1493.49     10.77 o 
   0   3   1      772.23      814.16     14.74 o 
   1   3   1     1468.92     1647.52     22.69 o 
   2   3   1    11221.41    12137.88     78.99 o 
   3   3   1     6246.30     7013.62     30.50 o 
   4   3   1    14642.75    14818.70     72.21 o 
   5   3   1      845.90      845.79     13.20 o 
   6   3   1     7255.85     7016.73     58.46 o 
   7   3   1      423.43      390.48     15.28 o 
   8   3   1     3230.50     3286.27     43.56 o 
   9   3   1      218.52      180.86     21.83 o 
  10   3   1      507.75      554.54     41.43 o 
  11   3   1      356.22      297.13     40.39 o 
  12   3   1      699.31      704.52     48.14 o 
  13   3   1       29.18       -9.74     43.56 o 
  14   3   1      344.60      363.44     52.56 o 
 -14   4   1      117.68       71.40     48.78 o 
 -13   4   1       96.15       79.94     44.45 o 
 -12   4   1      223.35      198.41     42.41 o 
 -11   4   1      370.54      352.52     34.36 o 
 -10   4   1       93.46       78.70     29.80 o 
  -9   4   1      219.60      207.53     28.45 o 
  -8   4   1      533.38      484.56     20.89 o 
  -7   4   1     2538.61     2442.44     29.03 o 
  -6   4   1     3790.04     3851.25     32.74 o 
  -5   4   1     7941.81     8128.89     80.80 o 
  -4   4   1    19345.41    20080.56    116.02 o 
  -3   4   1    12000.85    12662.19     45.41 o 
  -2   4   1    12493.63    12968.25     98.03 o 
  -1   4   1       91.80      129.56     11.32 o 
   0   4   1    16169.35    16583.97    115.06 o 
   1   4   1      187.03      235.73      7.64 o 
   2   4   1    12811.12    13303.06     94.98 o 
   3   4   1    12034.97    12864.45     95.75 o 
   4   4   1    19697.35    20613.44     94.77 o 
   5   4   1     8244.59     8484.80     49.66 o 
   6   4   1     3955.40     3988.43     32.09 o 
   7   4   1     2421.50     2330.19     29.34 o 
   8   4   1      432.28      404.82     23.45 o 
   9   4   1      216.88      193.42     23.78 o 
  10   4   1       95.30      117.23     34.46 o 
  11   4   1      359.59      343.99     40.97 o 
  12   4   1      214.81      220.75     42.53 o 
  13   4   1       97.94      141.96     45.13 o 
  14   4   1      134.84      163.42     50.09 o 
 -14   5   1      329.09      289.92     51.55 o 
 -13   5   1      496.25      500.00     49.37 o 
 -12   5   1      194.72      271.88     44.62 o 
 -11   5   1       92.24      119.73     32.92 o 
 -10   5   1      326.69      353.10     33.73 o 
  -9   5   1      693.01      615.09     33.19 o 
  -8   5   1      163.31      180.66     23.43 o 
  -7   5   1     5550.83     5633.00     60.44 o 
  -6   5   1      656.25      606.92     19.68 o 
  -5   5   1     8700.07     8613.52     79.37 o 
  -4   5   1     3540.29     3609.10     30.16 o 
  -3   5   1    13496.06    13346.08     43.30 o 
  -2   5   1     3608.38     4048.06     28.93 o 
  -1   5   1    10694.82    10531.16     49.75 o 
   0   5   1     2823.95     2768.90     31.30 o 
   1   5   1    10794.12    10754.20     61.14 o 
   2   5   1     3609.24     3990.76     39.63 o 
   3   5   1    13646.07    13577.16     46.46 o 
   4   5   1     3475.99     3565.47     31.20 o 
   5   5   1     8944.84     8844.85     61.12 o 
   6   5   1      685.21      647.67     19.44 o 
   7   5   1     5721.34     5715.06     47.51 o 
   8   5   1      151.43      181.24     19.24 o 
   9   5   1      654.96      606.93     28.59 o 
  10   5   1      324.50      424.75     39.34 o 
  11   5   1       92.56       84.72     38.24 o 
  12   5   1      181.36      231.82     44.87 o 
  13   5   1      517.83      490.53     49.81 o 
  14   5   1      353.27      379.36     60.07 o 
 -13   6   1      513.76      647.71     62.42 o 
 -12   6   1      136.59       89.53     43.20 o 
 -11   6   1      332.88      364.89     42.18 o 
 -10   6   1      195.05      186.81     32.25 o 
  -9   6   1     1173.57     1193.25     40.65 o 
  -8   6   1     1857.58     1815.20     39.29 o 
  -7   6   1     2665.25     2722.07     38.43 o 
  -6   6   1      325.42      263.20     22.41 o 
  -5   6   1     6300.47     6306.33     54.53 o 
  -4   6   1     1311.14     1325.15     19.36 o 
  -3   6   1    10366.87    10546.80     73.72 o 
  -2   6   1      403.35      401.40     13.01 o 
  -1   6   1     2267.34     2503.52     61.13 o 
   0   6   1     1218.13     1420.42     18.84 o 
   1   6   1     2378.14     2619.24     21.73 o 
   2   6   1      385.99      408.12     11.38 o 
   3   6   1    10461.04    10814.27     79.85 o 
   4   6   1     1338.45     1299.94     26.23 o 
   5   6   1     6085.90     6119.44     44.47 o 
   6   6   1      336.84      295.97     18.71 o 
   7   6   1     2700.88     2628.06     31.50 o 
   8   6   1     1875.28     1740.79     31.27 o 
   9   6   1     1235.59     1210.02     32.24 o 
  10   6   1      189.61      168.71     37.19 o 
  11   6   1      309.52      331.36     41.52 o 
  12   6   1      133.15      171.69     44.67 o 
  13   6   1      493.28      630.83     51.47 o 
  14   6   1       80.98      151.34     99.82 o 
 -13   7   1      142.82      206.72     70.49 o 
 -12   7   1       50.46       55.34     42.75 o 
 -11   7   1       64.38       37.51     39.38 o 
 -10   7   1      125.18      139.73     33.05 o 
  -9   7   1      326.97      305.97     28.98 o 
  -8   7   1      397.78      385.41     22.29 o 
  -7   7   1     2754.11     2743.32     35.15 o 
  -6   7   1     2637.47     2662.10     39.52 o 
  -5   7   1     3984.33     4030.15     31.95 o 
  -4   7   1     5669.76     5810.77     40.13 o 
  -3   7   1     8432.86     8443.83     36.63 o 
  -2   7   1     2084.53     2115.41     41.15 o 
  -1   7   1     6545.43     6861.90     45.41 o 
   0   7   1      121.62      185.26     12.06 o 
   1   7   1     6262.63     6485.39     33.43 o 
   2   7   1     2413.31     2529.45     22.81 o 
   3   7   1     8257.39     8259.48     74.15 o 
   4   7   1     5730.41     5729.75     93.34 o 
   5   7   1     3639.10     3641.37     37.60 o 
   6   7   1     2666.01     2688.02     27.59 o 
   7   7   1     2651.43     2595.04     38.92 o 
   8   7   1      469.71      476.20     25.93 o 
   9   7   1      298.04      280.64     27.12 o 
  10   7   1      119.12      147.99     42.78 o 
  11   7   1       77.15       42.61     45.49 o 
  12   7   1       54.16      130.79     50.71 o 
  13   7   1      139.03      144.12     55.78 o 
 -13   8   1       58.38       84.15     69.21 o 
 -12   8   1      109.77       81.39     88.86 o 
 -11   8   1      170.27      202.24     47.37 o 
 -10   8   1       26.33       11.03     29.90 o 
  -9   8   1      130.11      183.49     29.37 o 
  -8   8   1     1721.11     1630.24     37.73 o 
  -7   8   1     1847.88     1851.03     32.49 o 
  -6   8   1     5451.67     5472.52     41.73 o 
  -5   8   1      999.29      990.56     18.22 o 
  -4   8   1     5676.91     5658.00     61.23 o 
  -3   8   1       81.21       94.45     16.09 o 
  -2   8   1     6735.37     6538.11     47.69 o 
  -1   8   1     1759.27     1701.29     19.23 o 
   0   8   1     4603.20     4385.46     33.95 o 
   1   8   1     1846.84     1775.71     22.30 o 
   2   8   1     6803.77     6716.05     56.58 o 
   3   8   1      105.33      122.08     15.37 o 
   4   8   1     5782.78     5820.66     36.69 o 
   5   8   1     1061.06     1048.31     25.52 o 
   6   8   1     4922.13     4837.72     46.85 o 
   7   8   1     1848.20     1777.20     34.54 o 
   8   8   1     1684.36     1699.62     38.41 o 
   9   8   1      123.55      151.00     34.45 o 
  10   8   1       28.14       48.98     35.32 o 
  11   8   1      145.11      226.09     48.36 o 
  12   8   1       93.43      106.38     51.37 o 
  13   8   1       77.03      104.13     69.10 o 
 -13   9   1      161.58      149.94    105.13 o 
 -12   9   1      118.51      232.44     68.91 o 
 -11   9   1      210.81      169.72     61.62 o 
 -10   9   1      148.23      181.61     34.55 o 
  -9   9   1      395.88      354.36     35.65 o 
  -8   9   1      978.95     1000.33     41.33 o 
  -7   9   1     1675.46     1626.09     43.41 o 
  -6   9   1     2833.60     2735.91     51.64 o 
  -5   9   1        8.26       13.81     20.19 o 
  -4   9   1     4007.83     4040.06     45.69 o 
  -3   9   1     1477.01     1542.25     30.10 o 
  -2   9   1     1696.80     1731.22     27.59 o 
  -1   9   1      193.73      197.67     12.09 o 
   0   9   1      704.92      641.01     17.07 o 
   1   9   1      186.54      203.10     13.87 o 
   2   9   1     1715.43     1732.66     21.84 o 
   3   9   1     1359.56     1347.12     28.56 o 
   4   9   1     4165.05     4187.87     45.74 o 
   5   9   1       47.04       52.11     21.26 o 
   6   9   1     2855.96     2805.38     44.22 o 
   7   9   1     1683.59     1565.75     39.21 o 
   8   9   1     1003.88     1026.03     46.56 o 
   9   9   1      392.36      353.59     37.41 o 
  10   9   1      143.28      176.67     38.25 o 
  11   9   1      222.76      194.01     49.67 o 
  12   9   1      126.44      269.48     68.13 o 
  13   9   1      152.93       81.23     93.03 o 
 -13  10   1       71.52      176.17     89.25 o 
 -12  10   1       50.60       78.17     48.96 o 
 -11  10   1        5.54        4.92     61.55 o 
 -10  10   1      448.86      366.54     52.02 o 
  -9  10   1      158.71      195.85     29.71 o 
  -8  10   1      321.17      293.84     31.24 o 
  -7  10   1      710.99      733.20     33.05 o 
  -6  10   1      485.76      440.67     28.08 o 
  -5  10   1     3529.75     3519.68     46.33 o 
  -4  10   1     2490.14     2401.86     39.02 o 
  -3  10   1     1644.98     1681.63     33.88 o 
  -2  10   1      308.78      268.45     21.64 o 
  -1  10   1      551.72      550.15     19.41 o 
   0  10   1     1217.81     1195.18     22.60 o 
   1  10   1      459.72      426.24     18.93 o 
   2  10   1      217.12      187.64     17.85 o 
   3  10   1     1408.18     1394.65     30.48 o 
   4  10   1     2453.68     2454.73     46.94 o 
   5  10   1     3537.86     3584.45     80.14 o 
   6  10   1      503.20      469.96     29.06 o 
   7  10   1      663.72      670.13     35.79 o 
   8  10   1      303.34      278.41     35.04 o 
   9  10   1      160.46      208.42     37.54 o 
  10  10   1      459.99      406.34     43.34 o 
  11  10   1        5.79       17.58     49.12 o 
  12  10   1       53.77       90.98     64.27 o 
 -12  11   1      134.31      174.02     54.30 o 
 -11  11   1      113.73      103.54     43.92 o 
 -10  11   1       70.07      166.71     42.65 o 
  -9  11   1      144.46      112.93     38.78 o 
  -8  11   1       55.85       26.53     33.41 o 
  -7  11   1     1136.70     1061.19     37.19 o 
  -6  11   1      295.64      246.63     27.36 o 
  -5  11   1     4367.28     4434.51     47.55 o 
  -4  11   1      256.38      255.46     24.42 o 
  -3  11   1     1789.92     1760.48     35.60 o 
  -2  11   1     1042.81      970.07     23.89 o 
  -1  11   1     2624.04     2659.27     32.55 o 
   0  11   1     1523.95     1471.71     25.32 o 
   1  11   1     2704.06     2726.21     32.27 o 
   2  11   1     1120.00     1062.50     26.73 o 
   3  11   1     1718.01     1630.32     38.25 o 
   4  11   1      262.25      309.41     27.07 o 
   5  11   1     4537.47     4597.20     92.44 o 
   6  11   1      296.26      246.03     31.01 o 
   7  11   1     1056.39     1028.71     41.14 o 
   8  11   1       56.47       84.49     33.36 o 
   9  11   1      162.24      116.59     40.73 o 
  10  11   1       68.95      135.63     42.19 o 
  11  11   1      107.23      119.05     43.86 o 
  12  11   1      131.17      283.53     69.45 o 
 -12  12   1       76.06       34.05     86.91 o 
 -11  12   1       38.43       85.36     50.20 o 
 -10  12   1       39.77       45.51     48.15 o 
  -9  12   1      174.73      241.06     56.42 o 
  -8  12   1      436.73      412.48     47.07 o 
  -7  12   1     1335.08     1354.10     48.80 o 
  -6  12   1     1307.25     1312.47     37.90 o 
  -5  12   1     1781.65     1717.51     35.53 o 
  -4  12   1      965.79      966.08     33.38 o 
  -3  12   1     1644.52     1577.85     36.30 o 
  -2  12   1      900.40      913.56     25.61 o 
  -1  12   1      813.67      778.69     22.09 o 
   0  12   1       70.88       77.58     18.58 o 
   1  12   1      803.02      739.42     24.14 o 
   2  12   1      878.55      870.42     24.26 o 
   3  12   1     1694.70     1683.57     36.35 o 
   4  12   1      891.52      879.90     34.75 o 
   5  12   1     1767.32     1815.61     55.87 o 
   6  12   1     1268.56     1288.56     42.26 o 
   7  12   1     1413.76     1450.65     47.47 o 
   8  12   1      431.50      406.39     38.38 o 
   9  12   1      194.24      239.91     57.44 o 
  10  12   1       42.75       26.68     47.56 o 
  11  12   1       41.61       60.97     50.31 o 
 -11  13   1       77.93       79.78     53.50 o 
 -10  13   1      107.63      127.27     50.39 o 
  -9  13   1       54.25       60.50     55.72 o 
  -8  13   1      425.71      399.81     62.38 o 
  -7  13   1       47.12       23.58     34.48 o 
  -6  13   1      755.85      765.49     42.68 o 
  -5  13   1      343.56      337.41     26.20 o 
  -4  13   1     2440.05     2389.08     45.88 o 
  -3  13   1      997.55      931.37     30.62 o 
  -2  13   1      406.37      403.45     20.77 o 
  -1  13   1     1183.97     1184.21     32.37 o 
   0  13   1       43.94       20.54     18.39 o 
   1  13   1     1241.13     1249.00     35.54 o 
   2  13   1      513.81      490.39     22.53 o 
   3  13   1     1011.94      978.21     44.54 o 
   4  13   1     2586.51     2562.70     45.86 o 
   5  13   1      384.02      434.11     41.86 o 
   6  13   1      814.46      841.27     41.12 o 
   7  13   1       53.79       79.65     32.75 o 
   8  13   1      448.89      506.60     50.72 o 
   9  13   1       66.73      141.32     57.99 o 
  10  13   1      115.13      111.63     51.07 o 
  11  13   1       89.56       71.68     54.93 o 
 -10  14   1      142.47      146.88     54.33 o 
  -9  14   1       50.21      144.78     63.07 o 
  -8  14   1      208.35      224.79     58.27 o 
  -7  14   1      120.15      126.58     43.21 o 
  -6  14   1     1335.27     1345.11     57.26 o 
  -5  14   1      104.27       84.41     31.77 o 
  -4  14   1     1702.88     1725.57     41.89 o 
  -3  14   1      372.25      329.00     28.02 o 
  -2  14   1     1369.69     1378.03     30.60 o 
  -1  14   1      247.07      231.48     21.37 o 
   0  14   1     1219.49     1271.84     33.44 o 
   1  14   1      247.95      226.65     21.10 o 
   2  14   1     1307.35     1299.57     31.66 o 
   3  14   1      404.48      353.24     28.32 o 
   4  14   1     1797.82     1762.72     42.28 o 
   5  14   1      114.48       92.83     33.58 o 
   6  14   1     1369.46     1454.44     58.79 o 
   7  14   1      107.06       55.90     42.79 o 
   8  14   1      235.66      283.75     48.56 o 
   9  14   1       58.29      180.83     59.84 o 
  10  14   1      140.16      130.85     53.33 o 
  -9  15   1       87.45       88.01     61.92 o 
  -8  15   1      296.39      350.82     67.89 o 
  -7  15   1      571.58      478.53     65.00 o 
  -6  15   1      936.14      905.71     55.85 o 
  -5  15   1      816.90      812.14     37.55 o 
  -4  15   1      375.65      361.28     31.48 o 
  -3  15   1      325.92      311.59     26.33 o 
  -2  15   1      534.32      494.06     25.42 o 
  -1  15   1      198.01      234.51     23.06 o 
   0  15   1      345.18      328.53     22.50 o 
   1  15   1      191.87      203.33     25.37 o 
   2  15   1      534.31      542.41     31.56 o 
   3  15   1      331.48      344.19     30.45 o 
   4  15   1      367.46      363.15     31.34 o 
   5  15   1      787.93      804.10     44.79 o 
   6  15   1      968.11     1008.37     49.52 o 
   7  15   1      571.03      565.02     51.54 o 
   8  15   1      292.46      349.15     66.33 o 
   9  15   1       73.09       49.69     59.85 o 
  -9  16   1       78.79       72.36     86.20 o 
  -8  16   1       79.02       70.72     61.30 o 
  -7  16   1       69.67       69.65     67.09 o 
  -6  16   1        3.81       11.31     37.32 o 
  -5  16   1      827.00      800.89     46.26 o 
  -4  16   1      163.32      243.03     31.60 o 
  -3  16   1      956.61      956.99     38.65 o 
  -2  16   1      454.38      502.15     32.83 o 
  -1  16   1      188.96      148.13     26.19 o 
   0  16   1      827.65      874.79     31.33 o 
   1  16   1      208.27      190.84     25.43 o 
   2  16   1      425.19      519.01     33.34 o 
   3  16   1      919.27      933.92     47.13 o 
   4  16   1      191.09      230.79     37.27 o 
   5  16   1      815.13      846.82     47.90 o 
   6  16   1        5.10       17.53     41.93 o 
   7  16   1       56.41       79.29     39.88 o 
   8  16   1       75.95       64.38     60.80 o 
  -8  17   1       28.82      107.53     89.96 o 
  -7  17   1      356.31      461.85     57.56 o 
  -6  17   1        3.65       19.38     37.54 o 
  -5  17   1      524.54      584.90     44.78 o 
  -4  17   1       88.45       79.47     35.81 o 
  -3  17   1      582.95      604.53     43.02 o 
  -2  17   1      192.41      176.22     38.06 o 
  -1  17   1      766.02      821.48     37.31 o 
   0  17   1      136.37      120.00     30.10 o 
   1  17   1      723.47      738.56     36.84 o 
   2  17   1      200.43      139.06     37.19 o 
   3  17   1      567.29      645.31     43.80 o 
   4  17   1       81.36       48.22     35.54 o 
   5  17   1      533.26      656.67     47.17 o 
   6  17   1        9.35       79.43     40.64 o 
   7  17   1      360.99      411.33     46.57 o 
   8  17   1       33.26       81.67     87.62 o 
  -7  18   1      283.06      254.18     92.00 o 
  -6  18   1      281.33      319.84     57.02 o 
  -5  18   1       25.56      107.11     60.65 o 
  -4  18   1      110.84      106.74     49.05 o 
  -3  18   1      128.59      166.17     49.35 o 
  -2  18   1       26.85       39.94     45.95 o 
  -1  18   1      217.67      200.31     33.26 o 
   0  18   1       36.05       88.11     35.64 o 
   1  18   1      202.97      219.79     42.80 o 
   2  18   1       31.98       61.85     40.39 o 
   3  18   1      153.89      178.50     49.61 o 
   4  18   1      136.23      145.85     50.65 o 
   5  18   1       47.28       85.95     40.32 o 
   6  18   1      289.11      302.37     44.63 o 
   7  18   1      287.57      321.17     64.26 o 
  -6  19   1      161.93      182.11     93.74 o 
  -5  19   1       30.52       25.20     91.17 o 
  -4  19   1      350.89      353.64     57.37 o 
  -3  19   1       59.20      109.75     50.15 o 
  -2  19   1      264.63      281.48     56.95 o 
  -1  19   1      135.06      142.97     54.44 o 
   0  19   1       20.97      -24.28     41.44 o 
   1  19   1      126.50      171.70     43.43 o 
   2  19   1      272.02      297.26     46.39 o 
   3  19   1       48.91       59.52     44.13 o 
   4  19   1      381.07      503.25     58.72 o 
  -3  20   1      172.43      222.64    103.04 o 
  -2  20   1      126.08      200.31     77.54 o 
  -1  20   1       30.53       20.16     54.42 o 
   0  20   1      204.55      297.64     62.98 o 
   1  20   1       34.02       10.90     54.40 o 
   2  20   1      119.77      153.94     72.42 o 
   3  20   1      170.81      129.20     63.40 o 
   4  20   1      212.94      213.58     94.94 o 
   2   0   2     9833.06     9351.80     31.06 o 
   3   0   2      324.39      360.65     17.49 o 
   4   0   2     9479.24     8821.92     43.50 o 
   5   0   2     4660.58     4715.38     36.80 o 
   6   0   2     3156.82     3102.86     34.13 o 
   7   0   2     4666.16     4838.23     45.05 o 
   8   0   2      561.79      573.19     20.37 o 
   9   0   2       60.76       62.70     18.00 o 
  10   0   2      668.45      612.73     31.23 o 
  11   0   2       92.33      102.13     36.52 o 
  12   0   2       92.41       89.03     39.96 o 
  13   0   2       79.48      101.55     44.01 o 
  14   0   2      156.78      134.45     48.32 o 
 -14   1   2      173.63      162.66     49.26 o 
 -13   1   2        7.49        6.00     43.36 o 
 -12   1   2      841.31      949.18     50.23 o 
 -11   1   2      477.32      393.61     40.14 o 
 -10   1   2     2182.99     2206.32     43.76 o 
  -9   1   2      262.65      269.65     26.36 o 
  -8   1   2     3528.74     3452.31     48.56 o 
  -7   1   2      611.97      506.35     40.86 o 
  -6   1   2     6077.65     5949.25     45.78 o 
  -5   1   2     2390.36     2178.22     27.33 o 
  -4   1   2     2273.62     2071.94     65.10 o 
  -3   1   2     3222.84     3119.15     28.90 o 
  -2   1   2     5555.10     6201.51     74.38 o 
   2   1   2     5927.27     6559.68     81.69 o 
   3   1   2     3723.33     3685.34     33.02 o 
   4   1   2     2199.08     2170.56     28.20 o 
   5   1   2     2439.46     2290.27     23.97 o 
   6   1   2     6019.13     5923.39     38.06 o 
   7   1   2      534.61      504.82     20.70 o 
   8   1   2     3591.23     3591.55     33.92 o 
   9   1   2      297.98      242.04     19.21 o 
  10   1   2     2140.97     2243.06     52.36 o 
  11   1   2      464.89      408.41     39.70 o 
  12   1   2      892.50      937.14     49.92 o 
  13   1   2       10.47        9.37     43.81 o 
  14   1   2      176.98      209.60     49.73 o 
 -14   2   2      120.49      142.74     49.05 o 
 -13   2   2      376.04      437.03     48.97 o 
 -12   2   2       19.28       -2.27     39.28 o 
 -11   2   2      997.25     1034.67     40.16 o 
 -10   2   2      452.09      379.52     30.23 o 
  -9   2   2     3915.46     3844.66     50.55 o 
  -8   2   2      220.18      214.52     23.18 o 
  -7   2   2     4831.17     4834.14     46.80 o 
  -6   2   2     2731.10     2762.97     48.72 o 
  -5   2   2     4343.58     4117.25     39.70 o 
  -4   2   2    10679.08    11031.52     62.59 o 
  -3   2   2     8095.78     8828.42     65.98 o 
  -2   2   2    23840.02    25153.62    126.99 o 
   2   2   2    24614.91    26057.83     99.67 o 
   3   2   2     8373.30     9177.51     47.74 o 
   4   2   2    10424.03    10551.94     65.13 o 
   5   2   2     4407.00     4207.67     21.87 o 
   6   2   2     2777.29     2804.95     22.17 o 
   7   2   2     4911.71     4855.22     37.45 o 
   8   2   2      182.31      187.22     16.86 o 
   9   2   2     3698.15     3609.47     36.19 o 
  10   2   2      453.23      355.69     36.02 o 
  11   2   2     1006.15     1034.09     47.65 o 
  12   2   2       18.59        8.88     39.35 o 
  13   2   2      347.06      436.66     49.14 o 
  14   2   2      126.19      107.39     48.03 o 
 -14   3   2      216.21      154.70     48.12 o 
 -13   3   2      158.87      173.30     45.92 o 
 -12   3   2      547.27      509.26     45.93 o 
 -11   3   2       88.69       83.83     34.42 o 
 -10   3   2      401.60      362.14     31.36 o 
  -9   3   2      608.09      586.08     30.27 o 
  -8   3   2     1968.71     1941.30     37.29 o 
  -7   3   2     1901.41     1862.29     33.87 o 
  -6   3   2     5589.38     5817.27     35.84 o 
  -5   3   2     7585.88     7385.37     54.91 o 
  -4   3   2     4693.47     4936.47     40.08 o 
  -3   3   2    13408.20    12814.91    114.90 o 
  -2   3   2      913.19     1039.41     13.95 o 
  -1   3   2    41537.16    42511.57    219.66 o 
   0   3   2       27.11       65.52      7.72 o 
   1   3   2    42077.70    43116.58    336.36 o 
   2   3   2      861.01      946.33     34.09 o 
   3   3   2    12432.15    11840.51     91.05 o 
   4   3   2     4671.22     4872.52     34.93 o 
   5   3   2     7359.95     7041.29     51.25 o 
   6   3   2     5483.75     5799.60     46.34 o 
   7   3   2     1736.51     1673.30     23.45 o 
   8   3   2     1915.15     1969.12     27.76 o 
   9   3   2      557.29      514.00     26.78 o 
  10   3   2      387.00      378.04     37.00 o 
  11   3   2       95.37       44.74     37.17 o 
  12   3   2      514.06      464.05     45.42 o 
  13   3   2      142.67      125.00     44.79 o 
  14   3   2      237.80      207.45     49.87 o 
 -14   4   2       23.72       18.73     47.19 o 
 -13   4   2      509.08      488.95     49.59 o 
 -12   4   2        5.83       32.26     45.08 o 
 -11   4   2      801.21      856.91     39.45 o 
 -10   4   2      474.60      479.47     33.49 o 
  -9   4   2     2058.47     2067.39     52.46 o 
  -8   4   2      128.71      123.73     24.16 o 
  -7   4   2     4469.92     4560.42     43.92 o 
  -6   4   2     1536.85     1472.44     27.03 o 
  -5   4   2     3243.25     3110.96     54.86 o 
  -4   4   2     6522.91     6320.58     63.79 o 
  -3   4   2      456.03      421.70     12.22 o 
  -2   4   2     6444.31     6449.76     63.53 o 
  -1   4   2     2459.65     2630.38     15.18 o 
   0   4   2    10990.80    11821.20     80.36 o 
   1   4   2     2618.94     2793.96     35.06 o 
   2   4   2     6837.09     6712.54     51.73 o 
   3   4   2      517.52      482.17     18.78 o 
   4   4   2     6668.96     6544.72     39.29 o 
   5   4   2     3296.09     3032.81     45.42 o 
   6   4   2     1490.94     1455.16     18.48 o 
   7   4   2     4318.10     4439.47     38.39 o 
   8   4   2      144.95      146.86     13.17 o 
   9   4   2     1955.82     1965.98     41.82 o 
  10   4   2      491.61      449.64     38.76 o 
  11   4   2      772.33      816.80     53.82 o 
  12   4   2        4.41      -20.78     40.33 o 
  13   4   2      490.57      544.26     49.79 o 
  14   4   2       33.49       89.05     48.54 o 
 -14   5   2      185.20      231.35     75.93 o 
 -13   5   2       16.49        9.42     51.81 o 
 -12   5   2      403.58      416.14     52.53 o 
 -11   5   2      250.80      211.71     34.29 o 
 -10   5   2     1533.99     1561.43     43.45 o 
  -9   5   2      519.62      485.43     31.54 o 
  -8   5   2     2430.91     2401.91     42.16 o 
  -7   5   2      150.66      134.22     20.07 o 
  -6   5   2     5360.57     5424.38     88.97 o 
  -5   5   2     1434.15     1361.67     25.90 o 
  -4   5   2     2717.68     2732.86     25.41 o 
  -3   5   2    10265.43    10650.71     62.72 o 
  -2   5   2     1497.38     1687.10     23.03 o 
  -1   5   2     4024.49     4056.52     53.76 o 
   0   5   2      626.81      651.43     15.74 o 
   1   5   2     4015.78     4085.54     23.24 o 
   2   5   2     1347.35     1481.59     37.78 o 
   3   5   2     9749.29    10311.36     59.10 o 
   4   5   2     2721.52     2734.97     30.58 o 
   5   5   2     1491.76     1319.56     29.56 o 
   6   5   2     5482.50     5528.85     40.96 o 
   7   5   2      121.55      116.70     16.33 o 
   8   5   2     2567.54     2636.20     37.42 o 
   9   5   2      552.13      549.44     28.07 o 
  10   5   2     1594.68     1556.08     50.38 o 
  11   5   2      330.45      310.48     40.78 o 
  12   5   2      430.19      469.77     41.42 o 
  13   5   2       17.82       74.72     49.88 o 
  14   5   2      185.72      239.99     57.33 o 
 -13   6   2      660.20      580.03     62.35 o 
 -12   6   2      144.74      171.92     43.71 o 
 -11   6   2      324.30      321.86     36.58 o 
 -10   6   2      485.95      466.85     35.12 o 
  -9   6   2      123.18      143.96     29.02 o 
  -8   6   2      114.61      117.84     23.54 o 
  -7   6   2     2853.77     2828.33     46.43 o 
  -6   6   2      806.76      786.29     21.71 o 
  -5   6   2      598.84      616.81     18.11 o 
  -4   6   2     5767.29     5438.80     36.55 o 
  -3   6   2      354.59      393.85     12.29 o 
  -2   6   2    16793.63    16961.07     63.56 o 
  -1   6   2      162.56      178.57     12.90 o 
   0   6   2    14344.88    13871.95     46.67 o 
   1   6   2      104.56      117.66      8.82 o 
   2   6   2    17278.68    17643.61     81.34 o 
   3   6   2      308.07      364.65     13.80 o 
   4   6   2     5814.33     5423.35     45.09 o 
   5   6   2      721.68      652.84     30.44 o 
   6   6   2      656.20      607.39     21.73 o 
   7   6   2     2876.60     2853.84     34.93 o 
   8   6   2      152.87      196.09     22.26 o 
   9   6   2      113.87      109.01     23.42 o 
  10   6   2      543.63      492.30     40.64 o 
  11   6   2      329.63      379.88     48.17 o 
  12   6   2      157.84      176.17     49.73 o 
  13   6   2      687.45      708.22     52.86 o 
  14   6   2      131.55      184.91    104.50 o 
 -13   7   2       25.62       -6.88     55.76 o 
 -12   7   2      352.23      405.67     47.24 o 
 -11   7   2       56.65       49.97     34.39 o 
 -10   7   2      596.49      618.15     38.00 o 
  -9   7   2        9.03       15.47     26.00 o 
  -8   7   2     2851.22     2877.84     37.12 o 
  -7   7   2      187.72      190.81     19.24 o 
  -6   7   2     3670.37     3778.20     37.23 o 
  -5   7   2     3654.08     3749.46     31.88 o 
  -4   7   2     1781.21     1815.70     33.57 o 
  -3   7   2     4567.90     4530.70     34.67 o 
  -2   7   2     1074.55     1143.78     21.77 o 
  -1   7   2     9529.67     9532.25     52.25 o 
   0   7   2     1885.78     1952.95     45.61 o 
   1   7   2     9595.62     9758.93     64.28 o 
   2   7   2     1094.51     1188.00     23.68 o 
   3   7   2     4698.54     4701.35     52.49 o 
   4   7   2     1830.95     1872.12     28.40 o 
   5   7   2     3649.14     3702.66     38.17 o 
   6   7   2     3460.03     3409.69     29.72 o 
   7   7   2      202.36      216.65     22.94 o 
   8   7   2     2996.82     3043.16     45.70 o 
   9   7   2        2.60        7.16     24.41 o 
  10   7   2      612.00      663.03     42.25 o 
  11   7   2       46.89       48.39     45.46 o 
  12   7   2      386.93      472.86     55.78 o 
  13   7   2       28.76        1.48     53.83 o 
  14   7   2      204.55      261.65    102.69 o 
 -13   8   2      207.62      262.85     72.21 o 
 -12   8   2       66.26      103.00     61.80 o 
 -11   8   2     1025.52     1124.77     46.12 o 
 -10   8   2      153.20      142.69     33.50 o 
  -9   8   2     1730.78     1730.66     40.79 o 
  -8   8   2      624.05      611.41     30.37 o 
  -7   8   2     2778.29     2753.44     43.91 o 
  -6   8   2       80.66      104.56     15.62 o 
  -5   8   2      789.29      773.93     18.98 o 
  -4   8   2     1846.56     1911.51     25.45 o 
  -3   8   2     2016.14     2050.13     31.18 o 
  -2   8   2     2746.21     2832.59     31.32 o 
  -1   8   2      423.94      485.25     12.73 o 
   0   8   2      158.14      140.39     12.70 o 
   1   8   2      447.85      487.27     14.52 o 
   2   8   2     2605.44     2710.67     28.49 o 
   3   8   2     1921.80     1964.02     33.39 o 
   4   8   2     1713.85     1772.54     36.04 o 
   5   8   2      666.60      649.12     15.80 o 
   6   8   2      114.64      109.82     21.25 o 
   7   8   2     2597.85     2614.81     42.55 o 
   8   8   2      592.83      543.17     29.38 o 
   9   8   2     1758.01     1783.77     41.66 o 
  10   8   2      148.37      140.78     36.91 o 
  11   8   2     1006.05     1189.31     60.18 o 
  12   8   2       63.04       30.20     50.99 o 
  13   8   2      200.62      232.49     57.37 o 
 -13   9   2       21.80      119.78    101.55 o 
 -12   9   2      112.02      150.22     82.18 o 
 -11   9   2      199.11      186.06     51.34 o 
 -10   9   2       26.94       72.26     39.53 o 
  -9   9   2      219.32      263.38     32.93 o 
  -8   9   2      475.76      461.43     35.22 o 
  -7   9   2      774.50      754.25     31.63 o 
  -6   9   2      630.79      621.59     25.84 o 
  -5   9   2     2325.43     2276.50     27.00 o 
  -4   9   2     1240.77     1189.49     25.21 o 
  -3   9   2     6971.29     6992.59     59.32 o 
  -2   9   2      115.40      118.15     15.73 o 
  -1   9   2     7766.24     7566.97     49.40 o 
   0   9   2      736.28      750.68     20.58 o 
   1   9   2     7722.77     7664.21     43.31 o 
   2   9   2      127.46      136.85     14.46 o 
   3   9   2     7125.65     7061.11     54.67 o 
   4   9   2     1241.50     1152.41     27.72 o 
   5   9   2     2324.67     2251.45     79.69 o 
   6   9   2      649.32      683.56     30.67 o 
   7   9   2      854.26      836.58     31.72 o 
   8   9   2      516.43      561.98     31.01 o 
   9   9   2      191.47      222.05     36.97 o 
  10   9   2       20.36       26.87     37.95 o 
  11   9   2      205.99       95.30     48.62 o 
  12   9   2       82.72       52.82     51.58 o 
  13   9   2       28.63       66.99     97.20 o 
 -13  10   2      218.38      209.68     84.82 o 
 -12  10   2        1.94      -50.00     50.00 o 
 -11  10   2      277.86      234.61     49.99 o 
 -10  10   2       94.82       98.16     37.25 o 
  -9  10   2      804.43      818.32     40.49 o 
  -8  10   2      107.98       72.39     28.77 o 
  -7  10   2     2417.99     2444.48     49.98 o 
  -6  10   2      861.87      805.66     31.22 o 
  -5  10   2     1610.41     1594.19     30.85 o 
  -4  10   2     3612.73     3622.63     46.15 o 
  -3  10   2     1442.92     1384.43     55.53 o 
  -2  10   2     4749.60     4726.34     47.45 o 
  -1  10   2     1374.41     1359.38     33.32 o 
   0  10   2     6954.50     6948.72     58.62 o 
   1  10   2     1360.93     1377.28     23.31 o 
   2  10   2     4704.52     4656.60     55.40 o 
   3  10   2     1427.20     1357.66     32.84 o 
   4  10   2     3545.00     3557.91     49.03 o 
   5  10   2     1665.88     1533.51     40.21 o 
   6  10   2      864.89      810.72     31.81 o 
   7  10   2     2486.00     2451.68     51.54 o 
   8  10   2      102.31      134.80     32.97 o 
   9  10   2      803.14      838.89     44.05 o 
  10  10   2       93.95      101.99     39.84 o 
  11  10   2      264.46      311.41     44.71 o 
  12  10   2        2.01       44.80     63.32 o 
 -12  11   2      425.79      447.50     59.42 o 
 -11  11   2      215.89      173.83     51.17 o 
 -10  11   2      752.26      807.68     45.24 o 
  -9  11   2      241.05      229.87     40.01 o 
  -8  11   2      822.93      769.98     51.40 o 
  -7  11   2      254.59      247.85     32.28 o 
  -6  11   2     2003.24     1989.11     41.65 o 
  -5  11   2      821.82      792.60     30.13 o 
  -4  11   2      636.89      600.56     28.25 o 
  -3  11   2      956.08      905.15     29.65 o 
  -2  11   2     1015.90      963.73     24.00 o 
  -1  11   2      410.05      411.61     19.72 o 
   0  11   2      164.63      154.37     16.09 o 
   1  11   2      400.52      427.81     18.20 o 
   2  11   2     1156.73     1134.68     25.10 o 
   3  11   2      793.40      757.48     27.31 o 
   4  11   2      672.84      660.38     30.38 o 
   5  11   2      708.76      656.56     41.28 o 
   6  11   2     2011.64     1927.65     52.51 o 
   7  11   2      250.20      271.63     33.59 o 
   8  11   2      737.65      693.10     41.99 o 
   9  11   2      241.36      238.40     43.96 o 
  10  11   2      756.77      784.94     49.90 o 
  11  11   2      226.84      200.38     53.06 o 
  12  11   2      459.93      489.29     75.76 o 
 -12  12   2        3.12      -26.24     86.15 o 
 -11  12   2      110.10      132.22     51.27 o 
 -10  12   2      200.88      176.55     49.26 o 
  -9  12   2      268.29      258.24     49.38 o 
  -8  12   2      259.68      303.40     45.79 o 
  -7  12   2      352.97      372.08     46.49 o 
  -6  12   2      747.31      725.76     39.52 o 
  -5  12   2      483.77      507.32     26.01 o 
  -4  12   2     2397.47     2382.85     53.52 o 
  -3  12   2       47.37       32.18     22.24 o 
  -2  12   2     4397.28     4411.50     43.93 o 
  -1  12   2      265.75      236.58     17.74 o 
   0  12   2     1722.84     1679.49     32.45 o 
   1  12   2      231.28      197.66     18.01 o 
   2  12   2     4281.10     4298.56     44.06 o 
   3  12   2       53.72       68.65     21.16 o 
   4  12   2     2332.55     2306.60     46.57 o 
   5  12   2      474.85      462.70     39.95 o 
   6  12   2      729.04      741.42     37.88 o 
   7  12   2      344.16      345.61     36.98 o 
   8  12   2      225.26      271.38     37.21 o 
   9  12   2      246.97      268.29     45.36 o 
  10  12   2      172.22      203.90     49.19 o 
  11  12   2      102.10      125.16     54.97 o 
 -11  13   2       19.85       41.08     52.83 o 
 -10  13   2      166.03      151.49     52.61 o 
  -9  13   2       56.59       97.35     54.95 o 
  -8  13   2      544.70      576.22     54.80 o 
  -7  13   2      307.98      299.77     46.76 o 
  -6  13   2     1098.32      969.18     45.30 o 
  -5  13   2      287.76      309.13     29.85 o 
  -4  13   2      828.49      723.77     32.73 o 
  -3  13   2     1519.69     1572.92     34.64 o 
  -2  13   2       63.72       57.13     19.10 o 
  -1  13   2     1960.31     2036.41     31.17 o 
   0  13   2      845.69      760.55     31.75 o 
   1  13   2     2004.56     2079.83     32.75 o 
   2  13   2       69.52       53.67     18.68 o 
   3  13   2     1571.13     1597.23     42.76 o 
   4  13   2      823.03      756.38     31.37 o 
   5  13   2      296.10      323.20     39.97 o 
   6  13   2     1107.70     1101.90     44.82 o 
   7  13   2      282.13      295.97     36.24 o 
   8  13   2      519.01      677.01     53.30 o 
   9  13   2       64.75      130.54     57.96 o 
  10  13   2      160.01      188.05     52.47 o 
  11  13   2       19.22       52.91     54.37 o 
 -10  14   2      170.85      190.48     53.79 o 
  -9  14   2      520.16      610.88    126.40 o 
  -8  14   2       16.04       42.28     56.79 o 
  -7  14   2      762.48      790.95     57.84 o 
  -6  14   2      344.45      313.34     38.75 o 
  -5  14   2      797.03      760.84     36.41 o 
  -4  14   2      732.05      739.68     31.06 o 
  -3  14   2      340.41      303.75     26.08 o 
  -2  14   2      225.45      238.32     20.11 o 
  -1  14   2      546.94      495.25     23.73 o 
   0  14   2       11.16       63.79     19.82 o 
   1  14   2      565.83      534.37     23.70 o 
   2  14   2      267.27      265.48     26.70 o 
   3  14   2      308.77      281.42     27.99 o 
   4  14   2      743.27      712.99     33.35 o 
   5  14   2      788.90      812.95     43.43 o 
   6  14   2      354.84      415.18     38.46 o 
   7  14   2      686.75      705.08     53.55 o 
   8  14   2       22.17       28.54     44.51 o 
   9  14   2      519.76      625.06     70.14 o 
  10  14   2      192.92      174.72     54.86 o 
 -10  15   2       43.39      -31.49     88.04 o 
  -9  15   2      114.89       43.61     60.95 o 
  -8  15   2      144.05       98.32     61.57 o 
  -7  15   2       44.84       89.72     56.36 o 
  -6  15   2      238.79      280.17     46.84 o 
  -5  15   2      669.07      723.07     36.27 o 
  -4  15   2       28.66       23.37     26.54 o 
  -3  15   2     1239.50     1335.58     40.28 o 
  -2  15   2       61.88       69.88     20.83 o 
  -1  15   2     1081.98     1044.15     29.61 o 
   0  15   2        8.56       22.95     23.97 o 
   1  15   2     1144.16     1156.94     32.40 o 
   2  15   2       53.58       36.33     26.01 o 
   3  15   2     1249.55     1295.97     39.60 o 
   4  15   2       45.83       74.77     34.01 o 
   5  15   2      691.17      714.09     43.49 o 
   6  15   2      245.25      259.01     40.40 o 
   7  15   2       40.45       83.99     45.31 o 
   8  15   2      160.36      175.22     48.57 o 
   9  15   2      112.50      164.89     64.47 o 
  -9  16   2      161.12      257.37     95.34 o 
  -8  16   2       21.63       25.65     61.49 o 
  -7  16   2      380.44      401.51     66.22 o 
  -6  16   2      116.50      150.73     47.05 o 
  -5  16   2      185.57      215.28     32.44 o 
  -4  16   2      705.28      742.97     37.38 o 
  -3  16   2      102.26      122.72     29.26 o 
  -2  16   2      845.43      914.07     34.22 o 
  -1  16   2      113.81       91.77     25.75 o 
   0  16   2      637.17      688.81     30.30 o 
   1  16   2      102.48       68.72     23.91 o 
   2  16   2      842.99      839.87     36.89 o 
   3  16   2      113.78      141.91     35.83 o 
   4  16   2      724.85      709.49     44.08 o 
   5  16   2      188.50      216.81     39.17 o 
   6  16   2      105.61       93.35     39.06 o 
   7  16   2      403.72      399.85     45.17 o 
   8  16   2       17.59       60.15     41.49 o 
  -8  17   2      431.24      462.87     97.89 o 
  -7  17   2        9.64       59.23     48.94 o 
  -6  17   2      264.16      305.35     52.49 o 
  -5  17   2       51.27       37.23     46.48 o 
  -4  17   2      308.73      339.91     40.42 o 
  -3  17   2      307.83      275.68     38.92 o 
  -2  17   2       91.84       52.76     35.03 o 
  -1  17   2      219.19      245.71     34.66 o 
   0  17   2      535.08      531.24     31.35 o 
   1  17   2      236.01      253.29     35.00 o 
   2  17   2       89.70       55.18     32.94 o 
   3  17   2      291.82      289.62     40.54 o 
   4  17   2      291.41      296.01     41.59 o 
   5  17   2       48.41       40.97     39.19 o 
   6  17   2      272.79      332.90     45.57 o 
   7  17   2        8.59       27.09     41.40 o 
   8  17   2      439.78      551.29     67.93 o 
  -7  18   2      159.51      102.10     85.96 o 
  -6  18   2       52.87       45.88     52.08 o 
  -5  18   2      101.98      117.25     49.79 o 
  -4  18   2      289.06      302.46     51.81 o 
  -3  18   2        2.45        6.20     46.06 o 
  -2  18   2      552.24      636.71     45.75 o 
  -1  18   2        9.92      -10.92     35.48 o 
   0  18   2      175.84      203.01     36.91 o 
   1  18   2       10.32      -21.65     39.64 o 
   2  18   2      571.65      561.73     47.80 o 
   3  18   2        5.36       19.11     37.44 o 
   4  18   2      333.32      417.97     44.70 o 
   5  18   2       85.13      102.43     41.95 o 
   6  18   2       51.29      100.25     41.75 o 
   7  18   2      164.27      156.12     66.43 o 
  -6  19   2       49.39       65.64     87.96 o 
  -5  19   2      153.44      300.03     89.42 o 
  -4  19   2       59.62      120.17     50.91 o 
  -3  19   2      510.63      621.39     73.98 o 
  -2  19   2       58.64       58.27     52.65 o 
  -1  19   2      473.30      494.82     43.79 o 
   0  19   2       37.94       46.97     37.17 o 
   1  19   2      444.52      500.10     48.97 o 
   2  19   2       55.05      111.99     44.28 o 
   3  19   2      498.13      575.81     51.85 o 
   4  19   2       55.41       56.41     52.18 o 
   5  19   2      155.91      127.50     91.46 o 
  -2  20   2       91.35       86.41     67.43 o 
  -1  20   2       50.05       45.00     55.19 o 
   0  20   2       32.55       75.00     53.59 o 
   1  20   2       48.75       52.93     46.40 o 
   2  20   2       82.02      130.76     64.67 o 
   3  20   2       58.99      -11.20     64.05 o 
   4  20   2      101.98      197.66     70.19 o 
   3   0   3      430.62      526.66     11.60 o 
   4   0   3       60.91       49.55     12.51 o 
   5   0   3     1343.02     1368.62     25.93 o 
   6   0   3     1521.54     1677.38     32.03 o 
   7   0   3     6762.31     6746.30     58.43 o 
   8   0   3     1218.62     1198.99     30.46 o 
   9   0   3     3942.33     4054.63     42.06 o 
  10   0   3      894.94      815.25     33.19 o 
  11   0   3     4883.86     5207.67     84.02 o 
  12   0   3      665.14      642.40     47.05 o 
  13   0   3      798.58      881.69     55.92 o 
  14   0   3       18.56      -36.86     47.04 o 
 -14   1   3       45.30       53.98     47.67 o 
 -13   1   3        3.09      -25.57     43.78 o 
 -12   1   3      366.11      368.68     43.69 o 
 -11   1   3      400.02      339.66     33.38 o 
 -10   1   3     1138.91     1083.70     36.18 o 
  -9   1   3      373.47      384.95     27.28 o 
  -8   1   3     2708.73     2684.03     44.47 o 
  -7   1   3      614.41      674.57     28.91 o 
  -6   1   3      841.86      715.98     21.94 o 
  -5   1   3     3705.06     3696.73     39.58 o 
  -4   1   3      560.20      601.88     17.20 o 
  -3   1   3    33146.92    33844.13    117.77 o 
  -2   1   3    13746.77    15546.22    100.83 o 
   2   1   3    14487.87    16424.60    180.33 o 
   3   1   3    32596.97    33202.18    139.84 o 
   4   1   3      479.95      574.70     15.42 o 
   5   1   3     3630.10     3617.35     38.66 o 
   6   1   3      909.52      816.38     18.57 o 
   7   1   3      581.95      567.94     17.94 o 
   8   1   3     2626.67     2698.69     31.12 o 
   9   1   3      365.78      344.35     20.67 o 
  10   1   3     1072.72     1009.78     33.90 o 
  11   1   3      383.50      353.56     39.38 o 
  12   1   3      353.24      287.92     43.49 o 
  13   1   3        0.49      -21.61     43.42 o 
  14   1   3       54.42       41.73     47.44 o 
 -14   2   3       45.63       47.29     48.00 o 
 -13   2   3      340.19      333.81     47.37 o 
 -12   2   3      172.99      160.31     41.85 o 
 -11   2   3      211.34      195.01     32.02 o 
 -10   2   3      778.70      689.33     37.27 o 
  -9   2   3     1155.76     1262.20     39.01 o 
  -8   2   3      308.25      271.39     23.68 o 
  -7   2   3     3343.19     3325.36     45.68 o 
  -6   2   3      551.11      516.38     20.77 o 
  -5   2   3      495.07      490.55     18.13 o 
  -4   2   3    11787.26    12062.77     72.44 o 
  -3   2   3     5083.33     5611.24     50.04 o 
  -2   2   3    65401.07    68538.70    298.70 o 
  -1   2   3    19120.80    20889.61     40.14 o 
   1   2   3    19548.76    21206.92     88.70 o 
   2   2   3    63527.91    68223.82    427.81 o 
   3   2   3     4662.18     5201.10     42.00 o 
   4   2   3    11596.23    11738.47     46.72 o 
   5   2   3      482.53      452.71      9.33 o 
   6   2   3      670.08      667.63     22.10 o 
   7   2   3     3422.35     3374.66     34.04 o 
   8   2   3      357.68      319.70     18.76 o 
   9   2   3     1227.78     1210.05     25.58 o 
  10   2   3      871.44      700.61     39.96 o 
  11   2   3      212.63      250.12     39.15 o 
  12   2   3      147.82      137.22     41.12 o 
  13   2   3      329.27      302.13     47.47 o 
  14   2   3       50.87       39.32     48.51 o 
 -14   3   3      150.93      207.15     50.01 o 
 -13   3   3       93.72      101.68     44.92 o 
 -12   3   3      872.58      848.81     49.61 o 
 -11   3   3      380.00      367.71     39.14 o 
 -10   3   3     4164.46     4223.83     57.71 o 
  -9   3   3     1876.30     1746.19     39.62 o 
  -8   3   3     3898.39     3911.78     48.09 o 
  -7   3   3      776.88      753.78     26.04 o 
  -6   3   3     3493.33     3434.86     37.85 o 
  -5   3   3      343.51      332.80     15.79 o 
  -4   3   3     1606.26     1669.30     26.33 o 
  -3   3   3     3629.09     4097.25     51.21 o 
  -2   3   3      172.97      232.74      7.59 o 
  -1   3   3     1217.33     1303.96     10.77 o 
   0   3   3     3309.23     3603.94     53.84 o 
   1   3   3     1274.71     1337.53     30.83 o 
   2   3   3      142.52      191.45      7.35 o 
   3   3   3     3472.34     3940.56     51.02 o 
   4   3   3     1615.91     1687.47     16.07 o 
   5   3   3      373.41      328.22     14.29 o 
   6   3   3     3429.00     3374.16     27.13 o 
   7   3   3      711.93      717.61     18.79 o 
   8   3   3     4041.70     3995.39     38.04 o 
   9   3   3     1659.12     1589.40     35.38 o 
  10   3   3     4406.84     4540.18     61.06 o 
  11   3   3      387.15      303.68     40.16 o 
  12   3   3      893.18      914.11     50.19 o 
  13   3   3       94.95      105.38     44.86 o 
  14   3   3      154.60      144.30     49.28 o 
 -14   4   3        5.45       20.17     48.38 o 
 -13   4   3      714.62      774.14     52.72 o 
 -12   4   3      201.32      205.81     36.46 o 
 -11   4   3      441.37      449.52     39.76 o 
 -10   4   3     1146.55     1135.74     39.12 o 
  -9   4   3     2190.64     2125.28     42.85 o 
  -8   4   3      966.95     1003.98     31.68 o 
  -7   4   3     2158.35     2128.40     35.98 o 
  -6   4   3     1178.55     1112.99     24.28 o 
  -5   4   3       98.75       98.16     16.29 o 
  -4   4   3     4271.20     4108.11     64.76 o 
  -3   4   3     3388.36     3904.21     39.64 o 
  -2   4   3    10192.60     9611.49     61.29 o 
  -1   4   3     4155.19     4116.36     47.08 o 
   0   4   3    11002.89    10910.64     44.96 o 
   1   4   3     4175.24     4309.67     66.93 o 
   2   4   3    10350.45     9635.68     47.09 o 
   3   4   3     3116.23     3570.42     33.55 o 
   4   4   3     4297.47     4067.05     43.16 o 
   5   4   3       80.92      101.10     13.97 o 
   6   4   3     1171.47     1139.07     18.46 o 
   7   4   3     2074.46     2008.44     23.75 o 
   8   4   3     1125.00     1055.55     27.73 o 
   9   4   3     2185.14     2146.87     39.90 o 
  10   4   3     1204.29     1154.46     45.37 o 
  11   4   3      396.15      445.50     36.96 o 
  12   4   3      211.03      183.61     42.96 o 
  13   4   3      753.48      787.75     53.77 o 
  14   4   3        6.22       17.94     53.32 o 
 -13   5   3      299.29      282.55     47.58 o 
 -12   5   3      453.12      444.74     44.21 o 
 -11   5   3       53.30       71.56     32.72 o 
 -10   5   3      419.22      430.41     33.45 o 
  -9   5   3      315.73      320.51     30.04 o 
  -8   5   3      752.03      735.09     31.04 o 
  -7   5   3      303.60      259.50     21.37 o 
  -6   5   3      446.33      425.73     20.40 o 
  -5   5   3     1143.41     1079.35     20.81 o 
  -4   5   3      718.54      763.37     18.08 o 
  -3   5   3    23860.66    24433.85    125.45 o 
  -2   5   3    11189.95    11894.42    103.96 o 
  -1   5   3    35215.53    35548.12     76.04 o 
   0   5   3     2063.94     1806.00     27.41 o 
   1   5   3    33933.53    34346.57    124.14 o 
   2   5   3    11045.48    11600.56    107.68 o 
   3   5   3    23444.22    24121.46    119.31 o 
   4   5   3      829.61      857.96     22.99 o 
   5   5   3     1063.51      950.09     22.86 o 
   6   5   3      526.22      462.58     15.03 o 
   7   5   3      292.68      243.04     12.74 o 
   8   5   3      725.07      740.41     26.14 o 
   9   5   3      295.39      302.07     26.29 o 
  10   5   3      407.46      456.68     40.21 o 
  11   5   3       49.06       66.15     38.32 o 
  12   5   3      455.81      488.54     46.04 o 
  13   5   3      294.43      324.99     55.09 o 
  14   5   3      234.12      257.97     58.09 o 
 -13   6   3      400.51      564.78     78.13 o 
 -12   6   3      194.86      191.75     38.46 o 
 -11   6   3     1274.89     1367.86     46.10 o 
 -10   6   3      461.15      477.97     34.63 o 
  -9   6   3     3331.94     3464.58     57.46 o 
  -8   6   3      691.99      681.00     28.88 o 
  -7   6   3     2823.68     2889.11     33.96 o 
  -6   6   3      155.72      166.08     16.71 o 
  -5   6   3     4488.87     4609.39     37.22 o 
  -4   6   3     2714.69     2986.00     24.49 o 
  -3   6   3      976.78     1001.74     16.87 o 
  -2   6   3     6835.34     7620.48     38.77 o 
  -1   6   3      200.51      207.06     11.96 o 
   0   6   3     1540.71     1484.34     19.44 o 
   1   6   3      296.21      295.56      9.81 o 
   2   6   3     6631.17     7265.63     74.48 o 
   3   6   3      958.04     1030.83     17.52 o 
   4   6   3     2529.11     2733.86     37.20 o 
   5   6   3     4471.59     4477.64     43.51 o 
   6   6   3      161.73      156.26     13.50 o 
   7   6   3     2866.47     2823.26     40.75 o 
   8   6   3      600.94      576.85     25.45 o 
   9   6   3     3171.68     3161.54     55.62 o 
  10   6   3      462.31      408.22     45.13 o 
  11   6   3     1265.02     1387.26     61.13 o 
  12   6   3      232.85      208.03     50.33 o 
  13   6   3      372.64      536.12     51.37 o 
  14   6   3        6.85       25.97     97.38 o 
 -13   7   3       27.20      -20.49     55.12 o 
 -12   7   3      654.67      641.14     50.34 o 
 -11   7   3      708.84      652.80     41.25 o 
 -10   7   3     1236.26     1206.66     42.41 o 
  -9   7   3      694.52      658.62     26.14 o 
  -8   7   3     3883.54     3920.22     42.02 o 
  -7   7   3      314.23      308.57     20.40 o 
  -6   7   3     1799.52     1822.09     28.56 o 
  -5   7   3     4061.81     4127.07     33.93 o 
  -4   7   3      484.62      498.68     14.21 o 
  -3   7   3     6056.34     5906.23     40.92 o 
  -2   7   3      716.66      660.49     18.38 o 
  -1   7   3     4956.74     4452.86     33.46 o 
   0   7   3     2899.81     2986.61     46.05 o 
   1   7   3     4879.19     4378.21     26.78 o 
   2   7   3      772.88      772.52     16.65 o 
   3   7   3     6204.14     6092.48     38.50 o 
   4   7   3      437.28      463.14     23.42 o 
   5   7   3     3995.85     3995.74     39.92 o 
   6   7   3     1754.83     1798.90     34.01 o 
   7   7   3      238.13      250.21     23.36 o 
   8   7   3     3795.24     3784.21     46.31 o 
   9   7   3      707.85      671.73     31.96 o 
  10   7   3     1128.02     1091.69     46.39 o 
  11   7   3      766.90      721.19     54.40 o 
  12   7   3      643.90      640.69     63.70 o 
  13   7   3       35.78       40.54     45.20 o 
  14   7   3       66.38        3.19     99.33 o 
 -13   8   3      236.62      228.19     71.95 o 
 -12   8   3        7.69       38.92     45.41 o 
 -11   8   3       54.56      104.71     43.05 o 
 -10   8   3       53.14       24.52     32.75 o 
  -9   8   3       89.54       96.25     27.77 o 
  -8   8   3      228.05      183.55     26.72 o 
  -7   8   3      596.62      577.43     31.22 o 
  -6   8   3      596.56      546.02     19.50 o 
  -5   8   3      300.94      292.96     14.79 o 
  -4   8   3     1902.38     1825.96     22.74 o 
  -3   8   3     1028.08     1096.43     21.23 o 
  -2   8   3    12884.97    12815.07     79.02 o 
  -1   8   3     6905.88     6927.12     44.08 o 
   0   8   3    15882.01    15678.29     61.07 o 
   1   8   3     6717.93     6783.12     35.58 o 
   2   8   3    12962.49    13046.15     75.07 o 
   3   8   3     1074.93     1085.70     20.42 o 
   4   8   3     2118.03     2054.03     47.07 o 
   5   8   3      366.89      355.17     23.00 o 
   6   8   3      602.41      541.22     26.37 o 
   7   8   3      524.64      447.52     28.27 o 
   8   8   3      231.22      207.46     26.55 o 
   9   8   3       95.96      146.80     28.05 o 
  10   8   3       55.89       41.74     36.05 o 
  11   8   3       45.13       50.18     45.09 o 
  12   8   3        4.43       13.59     50.59 o 
  13   8   3      224.91      223.19     57.83 o 
 -13   9   3       41.95      118.45     64.84 o 
 -12   9   3      441.76      558.12     74.44 o 
 -11   9   3      232.61      213.77     51.83 o 
 -10   9   3     1533.85     1498.93     54.85 o 
  -9   9   3      747.52      673.09     31.36 o 
  -8   9   3     2574.17     2650.46     74.53 o 
  -7   9   3      265.50      271.14     26.31 o 
  -6   9   3     1878.58     1865.56     45.98 o 
  -5   9   3      338.31      338.63     16.71 o 
  -4   9   3     1639.62     1624.44     27.39 o 
  -3   9   3     1311.83     1326.83     29.53 o 
  -2   9   3      391.56      365.24     17.91 o 
  -1   9   3     2451.24     2408.47     30.64 o 
   0   9   3     2786.39     2743.97     30.01 o 
   1   9   3     2452.57     2502.59     25.19 o 
   2   9   3      482.49      462.39     16.34 o 
   3   9   3     1426.55     1450.52     41.08 o 
   4   9   3     1725.75     1671.03     37.73 o 
   5   9   3      305.24      297.95     30.77 o 
   6   9   3     1941.70     1839.10     40.19 o 
   7   9   3      253.76      242.76     26.48 o 
   8   9   3     2573.68     2551.15     52.45 o 
   9   9   3      763.94      758.14     35.67 o 
  10   9   3     1524.33     1713.67     55.71 o 
  11   9   3      223.10      252.16     43.26 o 
  12   9   3      418.35      511.42     59.12 o 
  13   9   3       47.72        9.09     91.72 o 
 -13  10   3       97.07      131.24     80.89 o 
 -12  10   3      259.79      204.64     52.36 o 
 -11  10   3      582.87      616.99     49.00 o 
 -10  10   3      574.51      555.74     40.78 o 
  -9  10   3     1486.02     1496.00     46.57 o 
  -8  10   3      252.89      296.42     36.28 o 
  -7  10   3     1710.97     1637.68     43.13 o 
  -6  10   3      658.38      630.06     32.86 o 
  -5  10   3      168.15      161.66     19.96 o 
  -4  10   3     1350.37     1306.98     28.52 o 
  -3  10   3      441.11      371.60     22.44 o 
  -2  10   3     7406.28     7472.24     62.35 o 
  -1  10   3      525.11      438.04     14.77 o 
   0  10   3     6119.27     6349.18     53.20 o 
   1  10   3      578.76      530.46     17.73 o 
   2  10   3     7151.34     7349.17     57.57 o 
   3  10   3      472.93      424.98     20.34 o 
   4  10   3     1225.71     1158.38     29.62 o 
   5  10   3      174.87      170.77     27.32 o 
   6  10   3      676.96      678.30     34.52 o 
   7  10   3     1655.15     1597.04     39.52 o 
   8  10   3      216.78      216.08     29.76 o 
   9  10   3     1495.02     1491.60     45.84 o 
  10  10   3      550.77      563.79     45.59 o 
  11  10   3      588.83      644.27     49.51 o 
  12  10   3      263.30      307.25     79.98 o 
 -12  11   3       89.70      114.72     53.12 o 
 -11  11   3       57.91       35.70     44.12 o 
 -10  11   3       63.93       93.34     40.58 o 
  -9  11   3       39.06       28.83     37.77 o 
  -8  11   3      181.69      153.84     41.81 o 
  -7  11   3       52.40       67.67     37.76 o 
  -6  11   3      431.81      427.36     32.04 o 
  -5  11   3      945.63      885.62     27.60 o 
  -4  11   3      380.90      335.58     21.86 o 
  -3  11   3     4385.45     4251.89     55.79 o 
  -2  11   3     1671.03     1539.53     30.10 o 
  -1  11   3     7559.01     7610.20     65.25 o 
   0  11   3     1976.49     1825.58     25.77 o 
   1  11   3     7610.69     7612.87     87.93 o 
   2  11   3     1581.45     1523.73     27.38 o 
   3  11   3     4537.38     4413.67     63.00 o 
   4  11   3      346.86      355.22     26.85 o 
   5  11   3     1034.09      974.13     38.52 o 
   6  11   3      453.13      444.26     30.26 o 
   7  11   3       49.09       73.11     30.83 o 
   8  11   3      193.95      206.57     41.63 o 
   9  11   3       48.56       40.07     43.18 o 
  10  11   3       63.53       86.67     40.40 o 
  11  11   3       55.75       36.63     50.54 o 
  12  11   3       96.18      115.23     69.01 o 
 -12  12   3       94.08       95.47     83.47 o 
 -11  12   3      530.67      656.31     60.51 o 
 -10  12   3      244.76      231.68     44.89 o 
  -9  12   3      739.83      791.02     60.45 o 
  -8  12   3      114.72      118.39     44.45 o 
  -7  12   3      929.78      899.05     52.48 o 
  -6  12   3      116.29      118.48     39.07 o 
  -5  12   3      984.07      906.42     34.52 o 
  -4  12   3      168.88      192.77     21.90 o 
  -3  12   3      125.59       97.38     23.38 o 
  -2  12   3     1187.05     1237.81     28.01 o 
  -1  12   3     1271.96     1195.60     26.54 o 
   0  12   3     2294.01     2201.31     29.31 o 
   1  12   3     1496.50     1444.52     26.30 o 
   2  12   3     1269.90     1349.28     28.36 o 
   3  12   3      183.98      188.50     22.07 o 
   4  12   3      177.18      207.73     24.25 o 
   5  12   3      937.53      905.15     46.46 o 
   6  12   3      118.97      160.78     32.40 o 
   7  12   3      965.46      951.54     44.24 o 
   8  12   3       83.62      102.53     34.91 o 
   9  12   3      696.87      772.04     46.05 o 
  10  12   3      274.05      287.94     51.29 o 
  11  12   3      519.24      603.88     60.22 o 
 -11  13   3      286.26      243.82     64.58 o 
 -10  13   3      260.67      246.96     54.26 o 
  -9  13   3      398.86      405.14     52.67 o 
  -8  13   3     1012.52      947.43     60.50 o 
  -7  13   3        6.91       -5.92     40.66 o 
  -6  13   3      331.45      342.16     45.65 o 
  -5  13   3      205.31      210.06     28.68 o 
  -4  13   3      217.92      228.33     27.62 o 
  -3  13   3      135.30      198.51     23.73 o 
  -2  13   3        9.99        6.31     18.41 o 
  -1  13   3      735.05      699.51     22.77 o 
   0  13   3      116.82      118.56     17.60 o 
   1  13   3      669.66      654.42     23.07 o 
   2  13   3       12.92       17.96     17.88 o 
   3  13   3      152.12      166.47     24.70 o 
   4  13   3      211.33      198.22     25.85 o 
   5  13   3      171.08      183.26     33.87 o 
   6  13   3      313.25      316.58     37.33 o 
   7  13   3        6.28       42.84     33.54 o 
   8  13   3     1056.62     1040.16     49.69 o 
   9  13   3      392.77      380.27     49.50 o 
  10  13   3      283.41      328.20     55.13 o 
  11  13   3      273.53      271.32     68.98 o 
 -10  14   3      171.69      171.88     59.34 o 
  -9  14   3      137.53      140.37     59.90 o 
  -8  14   3      101.41       97.46     48.28 o 
  -7  14   3       32.15       26.03     46.52 o 
  -6  14   3       51.08       69.64     43.60 o 
  -5  14   3      120.06      110.79     28.72 o 
  -4  14   3      729.02      788.38     34.84 o 
  -3  14   3      337.70      311.21     26.07 o 
  -2  14   3     1915.54     1880.92     32.19 o 
  -1  14   3      869.44      792.54     24.81 o 
   0  14   3     6298.39     6615.88     86.09 o 
   1  14   3      878.91      802.55     30.11 o 
   2  14   3     1828.41     1800.62     40.86 o 
   3  14   3      324.36      318.64     28.01 o 
   4  14   3      718.12      768.56     41.76 o 
   5  14   3      137.94      114.37     34.38 o 
   6  14   3       48.35       78.41     31.56 o 
   7  14   3       48.54       61.23     37.34 o 
   8  14   3      117.01      131.08     46.98 o 
   9  14   3      125.59      124.89     48.45 o 
  10  14   3      176.19      147.88     53.24 o 
 -10  15   3      437.15      477.02    105.28 o 
  -9  15   3       34.57       51.28     60.52 o 
  -8  15   3      171.30      211.47     61.56 o 
  -7  15   3       55.83        6.19     47.03 o 
  -6  15   3      392.22      445.61     53.68 o 
  -5  15   3      108.37      118.08     30.51 o 
  -4  15   3       52.32       37.16     25.34 o 
  -3  15   3      466.23      510.27     30.06 o 
  -2  15   3      417.48      369.14     24.46 o 
  -1  15   3     1134.58     1074.89     33.82 o 
   0  15   3     1581.45     1554.10     37.90 o 
   1  15   3     1115.19     1072.09     32.18 o 
   2  15   3      428.58      421.90     30.80 o 
   3  15   3      475.99      492.99     38.65 o 
   4  15   3       53.69       50.41     34.71 o 
   5  15   3      102.57      138.99     37.89 o 
   6  15   3      416.16      445.09     43.52 o 
   7  15   3       45.39       62.35     38.44 o 
   8  15   3      162.55      222.74     50.02 o 
   9  15   3       36.48       60.57     61.73 o 
  -9  16   3      376.82      323.01     93.39 o 
  -8  16   3      310.61      293.81     69.23 o 
  -7  16   3      422.93      513.46     68.31 o 
  -6  16   3      217.88      270.49     47.56 o 
  -5  16   3       78.14       77.30     30.12 o 
  -4  16   3      331.06      377.32     33.63 o 
  -3  16   3        6.92       -4.51     28.77 o 
  -2  16   3      298.55      345.60     28.79 o 
  -1  16   3      126.36       98.33     25.97 o 
   0  16   3      102.27      101.17     24.71 o 
   1  16   3      117.84      104.32     24.97 o 
   2  16   3      334.15      378.02     38.29 o 
   3  16   3        8.00       14.99     34.30 o 
   4  16   3      288.65      307.53     40.18 o 
   5  16   3       71.30       78.50     37.97 o 
   6  16   3      212.45      265.24     41.79 o 
   7  16   3      433.36      490.46     47.29 o 
   8  16   3      325.75      356.04     46.71 o 
  -7  17   3      104.09       76.12     50.51 o 
  -6  17   3       22.37      121.07     48.51 o 
  -5  17   3      128.50      149.34     49.57 o 
  -4  17   3       32.98       52.32     36.67 o 
  -3  17   3      793.58      785.22     46.41 o 
  -2  17   3       76.03       78.65     35.13 o 
  -1  17   3     1382.89     1383.64     40.58 o 
   0  17   3      164.42      142.63     30.84 o 
   1  17   3     1352.78     1390.88     46.80 o 
   2  17   3       82.81      101.73     33.86 o 
   3  17   3      763.22      768.69     47.48 o 
   4  17   3       49.40       66.73     37.66 o 
   5  17   3      118.09      224.01     41.32 o 
   6  17   3       23.90        4.00     41.20 o 
   7  17   3      103.40       93.16     43.80 o 
   8  17   3       42.55       39.39     77.04 o 
  -7  18   3      188.61      113.02     93.31 o 
  -6  18   3       14.62       25.78     50.58 o 
  -5  18   3      364.32      405.12     55.42 o 
  -4  18   3      192.65      239.98     51.50 o 
  -3  18   3      182.40      215.82     40.71 o 
  -2  18   3      452.65      524.67     52.07 o 
  -1  18   3      388.48      360.99     39.29 o 
   0  18   3      562.38      592.20     42.60 o 
   1  18   3      411.73      358.29     44.84 o 
   2  18   3      458.47      512.61     40.44 o 
   3  18   3      159.58      198.85     37.37 o 
   4  18   3      189.84      272.38     43.31 o 
   5  18   3      380.00      476.05     48.36 o 
   6  18   3       11.88       21.13     42.13 o 
   7  18   3      194.36      200.91     84.19 o 
  -4  19   3        3.70        2.47     63.88 o 
  -3  19   3      161.41      153.28     63.64 o 
  -2  19   3       52.43       83.01     62.64 o 
  -1  19   3       77.31      107.29     37.85 o 
   0  19   3       49.71       43.68     43.21 o 
   1  19   3       71.77      137.62     43.21 o 
   2  19   3       41.95       51.35     42.96 o 
   3  19   3      171.79      183.87     46.94 o 
   4  19   3        3.11       -1.41     51.99 o 
   5  19   3       71.66       54.32     89.20 o 
  -2  20   3      335.39      404.28     75.84 o 
  -1  20   3       96.39      116.77     68.18 o 
   0  20   3      273.66      350.58     50.00 o 
   1  20   3      105.12       79.32     45.71 o 
   2  20   3      344.37      271.24     69.02 o 
   3  20   3       44.88       85.20     62.54 o 
   4  20   3      161.71      283.19    105.15 o 
   1   0   4    14389.88    16285.15     86.38 o 
   2   0   4     9456.79     8837.33     52.45 o 
   3   0   4     2367.34     2333.09     33.52 o 
   4   0   4    13859.19    13726.17     50.40 o 
   5   0   4     3206.60     3208.51     33.02 o 
   6   0   4    18220.59    18545.38    152.62 o 
   7   0   4     1997.53     2041.67     51.30 o 
   8   0   4     4243.81     4314.29     47.84 o 
   9   0   4       11.55       28.05     18.90 o 
  10   0   4      166.76      142.12     21.64 o 
  11   0   4        0.01       21.98     36.64 o 
  12   0   4      932.61      889.23     48.88 o 
  13   0   4       86.37       97.55     44.54 o 
  14   0   4      337.83      304.97     51.31 o 
 -14   1   4      199.72      198.20     50.11 o 
 -13   1   4      183.72      177.55     45.37 o 
 -12   1   4       75.23       80.09     41.25 o 
 -11   1   4       92.94       89.11     31.55 o 
 -10   1   4       31.22       19.49     21.02 o 
  -9   1   4      110.05      100.52     27.26 o 
  -8   1   4     1040.65      990.56     33.15 o 
  -7   1   4     3264.42     3279.88     44.90 o 
  -6   1   4     5143.51     5272.05     44.06 o 
  -5   1   4     3232.56     3109.96     37.10 o 
  -4   1   4     9545.94     9585.02     78.01 o 
  -3   1   4     9563.82     9614.60     52.56 o 
  -2   1   4     6800.52     7366.24    112.36 o 
  -1   1   4    32104.72    35335.58    186.92 o 
   1   1   4    31328.91    34987.48    302.22 o 
   2   1   4     7479.65     8226.56     63.51 o 
   3   1   4     9517.54     9654.83     95.39 o 
   4   1   4     9586.66     9873.28    106.00 o 
   5   1   4     3274.92     3137.25     28.66 o 
   6   1   4     5344.26     5388.02     43.74 o 
   7   1   4     3266.03     3362.47     35.53 o 
   8   1   4      999.90      940.95     22.79 o 
   9   1   4      136.41      148.57     19.77 o 
  10   1   4       23.94       48.04     25.52 o 
  11   1   4       76.01       44.39     37.52 o 
  12   1   4       84.84      114.76     40.73 o 
  13   1   4      158.18      152.95     45.46 o 
  14   1   4      200.17      190.31     49.15 o 
 -14   2   4      114.15      176.37     48.39 o 
 -13   2   4      214.16      271.07     46.73 o 
 -12   2   4       82.73       25.10     39.53 o 
 -11   2   4       25.35       31.95     30.80 o 
 -10   2   4      497.78      459.58     35.92 o 
  -9   2   4      336.99      321.12     31.12 o 
  -8   2   4      700.67      649.06     27.59 o 
  -7   2   4     2825.43     2774.92     38.52 o 
  -6   2   4     1924.65     1904.85     29.77 o 
  -5   2   4    16206.93    16734.05     89.63 o 
  -4   2   4      647.59      703.64     19.26 o 
  -3   2   4    15833.98    16631.83     79.02 o 
  -2   2   4     1136.20     1076.12     11.30 o 
  -1   2   4     2874.48     3142.92     15.01 o 
   0   2   4    21962.11    23315.71     77.17 o 
   1   2   4     2973.30     3321.12     26.69 o 
   2   2   4     1256.08     1214.58     13.98 o 
   3   2   4    15867.25    17199.50    139.75 o 
   4   2   4      433.87      437.42      9.42 o 
   5   2   4    16282.34    16759.72     87.41 o 
   6   2   4     2109.40     2072.37     22.88 o 
   7   2   4     2982.26     2957.80     32.84 o 
   8   2   4      737.14      705.50     21.18 o 
   9   2   4      325.04      320.32     19.94 o 
  10   2   4      524.79      450.63     36.79 o 
  11   2   4       22.52       33.73     37.01 o 
  12   2   4       55.04       24.58     39.78 o 
  13   2   4      218.42      238.79     46.15 o 
  14   2   4      131.57      141.30     49.12 o 
 -14   3   4       34.71       88.98     48.36 o 
 -13   3   4     1143.38     1139.74     57.06 o 
 -12   3   4       21.82       56.93     33.84 o 
 -11   3   4      297.97      263.71     37.93 o 
 -10   3   4      235.06      199.02     33.26 o 
  -9   3   4     1687.49     1658.50     39.91 o 
  -8   3   4      152.80      166.28     24.62 o 
  -7   3   4     6718.43     6949.37     63.36 o 
  -6   3   4     1262.63     1262.09     27.51 o 
  -5   3   4    17119.87    17425.68     96.90 o 
  -4   3   4      338.45      319.68     15.05 o 
  -3   3   4    13176.90    13514.48     71.76 o 
  -2   3   4     2301.54     2624.99     13.61 o 
  -1   3   4    11652.68    11861.28     41.73 o 
   0   3   4     4512.59     4541.38     23.21 o 
   1   3   4    12033.29    12455.71    179.57 o 
   2   3   4     2682.91     3093.87     29.78 o 
   3   3   4    14481.39    15341.92    129.99 o 
   4   3   4      416.20      404.74     10.70 o 
   5   3   4    16816.31    16961.27     94.52 o 
   6   3   4     1308.58     1243.84     31.58 o 
   7   3   4     6828.30     6870.53     76.30 o 
   8   3   4      155.17      178.17     18.05 o 
   9   3   4     1686.54     1651.66     39.27 o 
  10   3   4      231.02      253.93     31.67 o 
  11   3   4      262.24      173.51     37.99 o 
  12   3   4       26.68       56.90     41.65 o 
  13   3   4     1162.09     1185.35     57.44 o 
  14   3   4       39.03       62.60     54.29 o 
 -14   4   4      463.68      370.44     62.18 o 
 -13   4   4      121.86      206.15     47.16 o 
 -12   4   4      508.98      439.88     43.70 o 
 -11   4   4      266.96      279.23     37.94 o 
 -10   4   4      344.82      332.04     32.14 o 
  -9   4   4      352.16      356.48     29.65 o 
  -8   4   4      282.40      254.68     25.61 o 
  -7   4   4     3628.51     3662.58     43.64 o 
  -6   4   4     4530.83     4687.42     45.62 o 
  -5   4   4     7547.51     7724.78     46.16 o 
  -4   4   4     7263.56     7310.08     47.82 o 
  -3   4   4     2323.40     2237.82     37.47 o 
  -2   4   4     3884.32     4445.78     32.29 o 
  -1   4   4     3352.03     3558.62     24.74 o 
   0   4   4     5761.27     6000.99     39.67 o 
   1   4   4     3229.08     3487.61     41.62 o 
   2   4   4     4437.26     4983.22     47.68 o 
   3   4   4     2256.43     2128.08     21.91 o 
   4   4   4     7442.65     7502.63     75.00 o 
   5   4   4     7498.72     7662.21     50.30 o 
   6   4   4     4436.48     4529.95     54.61 o 
   7   4   4     3422.39     3377.79     30.54 o 
   8   4   4      353.88      339.32     18.09 o 
   9   4   4      358.63      380.49     27.02 o 
  10   4   4      366.89      374.69     37.83 o 
  11   4   4      257.17      346.28     35.61 o 
  12   4   4      519.96      509.79     52.32 o 
  13   4   4      116.09      141.25     51.33 o 
  14   4   4      492.58      532.15     67.84 o 
 -13   5   4      125.82      156.45     55.22 o 
 -12   5   4      178.62      136.79     42.96 o 
 -11   5   4       68.07       43.04     33.06 o 
 -10   5   4      158.62      176.77     31.49 o 
  -9   5   4      380.84      386.27     31.29 o 
  -8   5   4     1279.37     1195.55     34.62 o 
  -7   5   4      956.52      933.38     26.80 o 
  -6   5   4     5173.80     5116.31     63.76 o 
  -5   5   4     1265.23     1204.65     21.62 o 
  -4   5   4    12763.97    13214.30     81.62 o 
  -3   5   4     6027.96     6683.45     69.34 o 
  -2   5   4    13440.67    14547.35     91.98 o 
  -1   5   4     2112.69     2249.41     31.35 o 
   0   5   4       10.19       33.68      7.46 o 
   1   5   4     2282.19     2285.12     75.90 o 
   2   5   4    13368.31    14338.85    120.25 o 
   3   5   4     5683.66     6157.00     72.56 o 
   4   5   4    13158.49    13611.49     52.51 o 
   5   5   4     1201.33     1181.24     24.70 o 
   6   5   4     5166.45     5021.86     37.84 o 
   7   5   4     1096.01     1066.27     20.77 o 
   8   5   4     1161.29     1026.40     28.70 o 
   9   5   4      398.45      379.96     27.44 o 
  10   5   4      151.17      160.73     40.63 o 
  11   5   4       69.59       82.27     43.34 o 
  12   5   4      180.99      221.36     42.34 o 
  13   5   4      133.87      150.41     51.81 o 
  14   5   4      228.14      268.24     72.31 o 
 -13   6   4       11.60       25.75     51.18 o 
 -12   6   4      474.53      447.30     47.59 o 
 -11   6   4       36.58       40.94     33.18 o 
 -10   6   4       19.00       21.29     30.05 o 
  -9   6   4      393.79      414.82     31.92 o 
  -8   6   4     3087.72     3041.98     38.13 o 
  -7   6   4      381.63      375.70     19.98 o 
  -6   6   4     4592.96     4715.97     49.44 o 
  -5   6   4     1201.14     1208.67     34.34 o 
  -4   6   4     9305.68     9397.78     71.49 o 
  -3   6   4     2278.42     2338.80     22.48 o 
  -2   6   4     8608.19     8608.63     41.54 o 
  -1   6   4      936.52      779.48     18.87 o 
   0   6   4     7369.44     7737.12     55.86 o 
   1   6   4      991.96      888.64     15.95 o 
   2   6   4     8588.74     8587.71     49.44 o 
   3   6   4     2463.28     2492.41     40.60 o 
   4   6   4     8828.38     8872.84     62.91 o 
   5   6   4     1187.02     1127.81     24.15 o 
   6   6   4     4936.26     5125.01     75.22 o 
   7   6   4      398.04      361.83     17.85 o 
   8   6   4     3012.98     2949.67     49.42 o 
   9   6   4      386.92      448.83     29.14 o 
  10   6   4       16.24       29.55     39.90 o 
  11   6   4       46.10       87.62     45.67 o 
  12   6   4      489.92      480.50     47.07 o 
  13   6   4        8.83       52.96     45.58 o 
  14   6   4      332.29      445.12    111.10 o 
 -13   7   4      207.90      199.95     72.99 o 
 -12   7   4       24.41       89.53     44.35 o 
 -11   7   4       16.76       11.79     39.62 o 
 -10   7   4      215.17      281.42     33.57 o 
  -9   7   4      658.90      639.42     27.85 o 
  -8   7   4     1125.08     1160.40     28.34 o 
  -7   7   4     4492.36     4556.01     41.84 o 
  -6   7   4     3705.36     3775.34     40.71 o 
  -5   7   4    10948.48    11294.56     68.69 o 
  -4   7   4     4348.19     4296.49     41.72 o 
  -3   7   4     1789.33     1660.27     28.24 o 
  -2   7   4     3419.85     3354.40     36.31 o 
  -1   7   4      260.62      288.80     12.65 o 
   0   7   4      808.25      792.82     16.76 o 
   1   7   4      351.63      388.27     10.94 o 
   2   7   4     3390.75     3310.87     26.60 o 
   3   7   4     1722.31     1605.68     28.24 o 
   4   7   4     4186.85     4103.79     48.15 o 
   5   7   4    10969.63    11245.60     69.71 o 
   6   7   4     3713.28     3657.18     44.84 o 
   7   7   4     4428.80     4446.32     51.02 o 
   8   7   4     1111.84     1109.40     31.20 o 
   9   7   4      660.02      636.26     31.88 o 
  10   7   4      236.19      275.65     38.09 o 
  11   7   4        5.09        9.03     45.71 o 
  12   7   4       16.38       28.60     49.87 o 
  13   7   4      199.26      280.58     48.48 o 
  14   7   4      149.60      249.32    109.94 o 
 -13   8   4      162.95      144.39     58.15 o 
 -12   8   4       14.51       25.47     45.14 o 
 -11   8   4      294.40      282.38     44.38 o 
 -10   8   4      147.21      128.90     39.02 o 
  -9   8   4      195.90      207.09     28.39 o 
  -8   8   4      188.70      200.30     20.89 o 
  -7   8   4      779.53      754.89     23.05 o 
  -6   8   4      719.72      635.51     20.41 o 
  -5   8   4     3349.33     3388.63     51.99 o 
  -4   8   4     1247.74     1209.58     20.45 o 
  -3   8   4     7262.83     7458.67     39.79 o 
  -2   8   4      732.56      771.93     19.88 o 
  -1   8   4     2131.18     2160.90     27.70 o 
   0   8   4     3141.25     3251.51     35.29 o 
   1   8   4     2288.19     2362.43     30.04 o 
   2   8   4      716.10      713.70     16.88 o 
   3   8   4     7343.57     7553.83     83.84 o 
   4   8   4     1240.10     1204.41     37.90 o 
   5   8   4     3395.97     3355.87     48.44 o 
   6   8   4      760.91      680.33     27.57 o 
   7   8   4      943.88      847.68     36.39 o 
   8   8   4      209.53      221.49     26.26 o 
   9   8   4      200.18      232.64     26.77 o 
  10   8   4      134.74      117.21     37.56 o 
  11   8   4      307.14      330.57     49.97 o 
  12   8   4        9.02       29.13     50.75 o 
  13   8   4      172.43      235.70     57.91 o 
 -13   9   4      211.66      276.87     65.08 o 
 -12   9   4       36.40       75.26     44.34 o 
 -11   9   4       23.18       15.98     36.75 o 
 -10   9   4       84.19       91.25     35.58 o 
  -9   9   4      165.89      200.54     30.50 o 
  -8   9   4      228.63      251.23     24.80 o 
  -7   9   4     1451.26     1497.07     34.00 o 
  -6   9   4      852.75      837.58     30.36 o 
  -5   9   4     3410.40     3397.58     34.59 o 
  -4   9   4     2341.03     2409.50     26.81 o 
  -3   9   4     5974.78     5939.72     52.35 o 
  -2   9   4     2970.20     3033.29     33.97 o 
  -1   9   4     1651.77     1556.33     25.40 o 
   0   9   4      583.79      519.83     15.62 o 
   1   9   4     1627.16     1518.69     20.31 o 
   2   9   4     2974.33     2989.06     27.83 o 
   3   9   4     5878.90     5895.45     64.11 o 
   4   9   4     2649.72     2741.16     45.77 o 
   5   9   4     3129.89     3046.76     57.03 o 
   6   9   4      783.37      771.93     30.15 o 
   7   9   4     1492.84     1517.80     37.94 o 
   8   9   4      217.41      243.07     28.37 o 
   9   9   4      148.59      169.93     27.91 o 
  10   9   4       65.93      104.25     39.35 o 
  11   9   4       32.11       21.87     40.47 o 
  12   9   4       34.32       54.21     51.72 o 
  13   9   4      199.25      177.69     70.20 o 
 -12  10   4      168.42      175.22     46.49 o 
 -11  10   4       98.40      155.55     43.06 o 
 -10  10   4        1.41       -2.65     34.28 o 
  -9  10   4       26.94       72.89     33.07 o 
  -8  10   4      648.49      556.65     39.72 o 
  -7  10   4      691.77      777.81     45.28 o 
  -6  10   4     4788.87     4838.11    104.61 o 
  -5  10   4      778.65      788.42     21.74 o 
  -4  10   4     3386.06     3369.88     37.54 o 
  -3  10   4     2454.55     2327.97     46.38 o 
  -2  10   4      377.94      355.05     19.59 o 
  -1  10   4      510.44      512.94     18.12 o 
   0  10   4       14.21       24.69     13.50 o 
   1  10   4      479.15      448.87     15.79 o 
   2  10   4      395.19      397.20     15.06 o 
   3  10   4     2456.63     2401.86     33.34 o 
   4  10   4     3216.36     3283.90     52.56 o 
   5  10   4      792.98      752.31     34.61 o 
   6  10   4     4725.33     4704.30     63.33 o 
   7  10   4      689.56      706.26     37.19 o 
   8  10   4      708.74      672.83     34.55 o 
   9  10   4       25.04       87.17     28.19 o 
  10  10   4        2.47       -3.67     39.31 o 
  11  10   4      114.55      194.69     44.77 o 
  12  10   4      162.26      103.56     54.28 o 
 -12  11   4       99.77       60.30     60.37 o 
 -11  11   4       48.16        1.27     49.33 o 
 -10  11   4       61.70      105.78     40.40 o 
  -9  11   4      105.23      116.09     37.69 o 
  -8  11   4      369.62      422.90     46.45 o 
  -7  11   4      249.69      223.81     39.46 o 
  -6  11   4     1941.07     1816.27     62.48 o 
  -5  11   4      243.43      205.05     23.29 o 
  -4  11   4     2441.68     2459.03     48.20 o 
  -3  11   4      140.02      147.99     21.85 o 
  -2  11   4     3183.32     3081.54     49.91 o 
  -1  11   4      520.91      497.98     19.76 o 
   0  11   4      102.88       95.52     14.59 o 
   1  11   4      588.82      577.34     19.04 o 
   2  11   4     3021.18     2943.34     53.07 o 
   3  11   4      124.94      133.22     15.67 o 
   4  11   4     2301.91     2266.45     43.80 o 
   5  11   4      237.45      194.34     29.98 o 
   6  11   4     1935.17     1879.27     43.25 o 
   7  11   4      295.22      249.55     30.06 o 
   8  11   4      386.12      371.35     36.65 o 
   9  11   4       96.85       90.22     42.80 o 
  10  11   4       61.02       67.64     40.87 o 
  11  11   4       43.42       43.21     43.92 o 
  12  11   4      104.49      160.11     96.06 o 
 -12  12   4       54.24      169.78     86.13 o 
 -11  12   4       19.71        7.20     50.91 o 
 -10  12   4       23.25       16.34     41.89 o 
  -9  12   4       32.99       78.49     40.06 o 
  -8  12   4      585.85      582.86     51.54 o 
  -7  12   4      128.42      156.48     42.19 o 
  -6  12   4     1496.31     1470.74     56.82 o 
  -5  12   4     1630.81     1528.78     45.96 o 
  -4  12   4     3694.66     3632.87     68.21 o 
  -3  12   4     2228.67     2152.72     52.29 o 
  -2  12   4     2801.07     2711.65     39.14 o 
  -1  12   4      950.60      856.14     24.21 o 
   0  12   4     1652.80     1630.96     26.18 o 
   1  12   4      970.46      894.66     22.43 o 
   2  12   4     3024.63     3007.18     39.09 o 
   3  12   4     2193.29     2170.70     39.32 o 
   4  12   4     3733.07     3706.06     49.37 o 
   5  12   4     1565.78     1495.41     53.62 o 
   6  12   4     1509.82     1527.71     47.04 o 
   7  12   4      148.82      132.10     34.61 o 
   8  12   4      573.07      632.94     43.23 o 
   9  12   4       33.20       62.65     38.68 o 
  10  12   4       28.46       12.63     40.61 o 
  11  12   4       11.28       48.45     51.23 o 
 -11  13   4      158.66      215.40     66.43 o 
 -10  13   4      244.31      240.42     47.95 o 
  -9  13   4       54.93       53.85     47.60 o 
  -8  13   4      323.01      397.19     52.00 o 
  -7  13   4      755.19      702.10     51.53 o 
  -6  13   4       78.23       77.62     40.41 o 
  -5  13   4     2502.44     2443.85     55.86 o 
  -4  13   4     1079.44      909.29     34.31 o 
  -3  13   4     1232.60     1181.89     35.51 o 
  -2  13   4      294.05      280.97     21.22 o 
  -1  13   4      513.02      532.74     21.05 o 
   0  13   4      403.18      349.10     19.26 o 
   1  13   4      524.47      547.87     20.79 o 
   2  13   4      250.89      229.49     24.57 o 
   3  13   4     1238.11     1183.77     34.47 o 
   4  13   4     1083.79      960.04     33.20 o 
   5  13   4     2453.64     2329.29     55.67 o 
   6  13   4      120.52       97.96     34.87 o 
   7  13   4      753.83      711.45     55.47 o 
   8  13   4      331.83      365.44     42.47 o 
   9  13   4       40.55       49.39     39.60 o 
  10  13   4      225.29      346.23     54.60 o 
  11  13   4      157.90      196.56     66.95 o 
 -10  14   4       34.45        6.57     52.48 o 
  -9  14   4      180.28      182.52     53.10 o 
  -8  14   4       48.95       44.75     47.70 o 
  -7  14   4      469.97      472.25     52.58 o 
  -6  14   4       40.07       30.84     42.85 o 
  -5  14   4     2092.39     2166.98     55.90 o 
  -4  14   4       13.95       20.02     26.14 o 
  -3  14   4     1784.67     1780.00     46.67 o 
  -2  14   4      481.46      441.15     24.60 o 
  -1  14   4      420.68      346.55     21.66 o 
   0  14   4      329.22      448.09     25.12 o 
   1  14   4      411.46      396.39     24.79 o 
   2  14   4      483.83      491.61     29.57 o 
   3  14   4     1826.89     1855.51     51.02 o 
   4  14   4       15.67       54.04     32.21 o 
   5  14   4     2172.26     2126.41     56.75 o 
   6  14   4       46.30       49.54     31.47 o 
   7  14   4      463.60      477.37     55.07 o 
   8  14   4       47.99       41.66     44.00 o 
   9  14   4      161.07      128.99     49.39 o 
  10  14   4       32.03       23.49     68.55 o 
 -10  15   4       54.17       82.51     86.32 o 
  -9  15   4       14.09       32.82     91.52 o 
  -8  15   4       24.47      -13.36     50.65 o 
  -7  15   4      111.47      119.49     49.63 o 
  -6  15   4      306.68      239.96     49.96 o 
  -5  15   4      465.89      399.82     41.00 o 
  -4  15   4      428.16      385.09     29.22 o 
  -3  15   4     1054.06     1063.20     33.98 o 
  -2  15   4      307.96      273.65     25.60 o 
  -1  15   4      374.08      438.58     26.69 o 
   0  15   4      132.50      128.54     25.13 o 
   1  15   4      384.34      385.74     26.41 o 
   2  15   4      296.42      283.45     36.50 o 
   3  15   4     1099.41     1143.62     46.20 o 
   4  15   4      454.50      420.53     39.34 o 
   5  15   4      474.03      475.21     41.85 o 
   6  15   4      308.92      331.56     37.00 o 
   7  15   4      121.23      143.61     40.46 o 
   8  15   4       25.38       39.60     40.64 o 
   9  15   4       13.86       22.88     49.55 o 
  -9  16   4      202.75      201.00     94.08 o 
  -8  16   4      331.37      338.94     68.20 o 
  -7  16   4       78.49      124.62     52.79 o 
  -6  16   4      795.99      785.21     59.08 o 
  -5  16   4       10.44        6.85     32.87 o 
  -4  16   4      375.59      342.25     35.52 o 
  -3  16   4      155.48      148.95     27.66 o 
  -2  16   4      430.55      465.16     28.39 o 
  -1  16   4       82.53       79.96     26.24 o 
   0  16   4       18.35       35.77     24.17 o 
   1  16   4       63.88       54.58     31.30 o 
   2  16   4      475.30      556.23     39.78 o 
   3  16   4      155.23      206.85     38.37 o 
   4  16   4      352.65      369.27     41.90 o 
   5  16   4        5.88       26.36     38.34 o 
   6  16   4      827.05      822.95     49.78 o 
   7  16   4       93.32       88.52     42.34 o 
   8  16   4      317.87      364.50     47.87 o 
  -7  17   4      161.08      189.09     60.48 o 
  -6  17   4      299.72      315.54     53.36 o 
  -5  17   4      120.20      157.71     40.09 o 
  -4  17   4      660.51      654.72     45.69 o 
  -3  17   4        2.98       34.93     35.34 o 
  -2  17   4      485.33      481.81     35.73 o 
  -1  17   4      175.40      221.59     34.52 o 
   0  17   4       29.58       30.80     32.68 o 
   1  17   4      177.98      184.89     35.11 o 
   2  17   4      503.38      511.15     39.29 o 
   3  17   4        2.89       22.79     37.76 o 
   4  17   4      653.36      613.42     46.05 o 
   5  17   4      156.44      171.53     41.84 o 
   6  17   4      326.73      335.38     46.42 o 
   7  17   4      169.98      150.05     44.76 o 
   8  17   4       72.47      182.08     81.26 o 
  -7  18   4       71.44       71.67     83.99 o 
  -6  18   4       87.07       93.09     51.81 o 
  -5  18   4      207.59      236.47     53.06 o 
  -4  18   4      318.94      384.58     44.94 o 
  -3  18   4      148.96      176.64     49.04 o 
  -2  18   4      286.78      330.78     49.95 o 
  -1  18   4       40.35       38.51     35.57 o 
   0  18   4      172.05      171.54     37.64 o 
   1  18   4       38.81       -2.51     34.16 o 
   2  18   4      268.72      316.44     39.00 o 
   3  18   4      181.02      202.05     37.91 o 
   4  18   4      311.54      348.36     45.77 o 
   5  18   4      223.36      239.23     44.17 o 
   6  18   4       85.26       99.89     42.62 o 
   7  18   4       75.83      172.83     78.26 o 
  -4  19   4       72.24       23.69     63.99 o 
  -3  19   4       24.86       55.15     64.67 o 
  -2  19   4       82.84      100.78     48.46 o 
  -1  19   4       46.34        4.50     37.01 o 
   0  19   4       64.32       30.86     41.86 o 
   1  19   4       44.03       38.08     41.82 o 
   2  19   4       82.40       51.12     44.26 o 
   3  19   4       29.02       65.55     44.56 o 
   4  19   4       71.40       95.16     39.03 o 
   5  19   4      234.88      233.82     63.10 o 
   6  19   4       29.40       88.21     85.87 o 
  -2  20   4        8.55       52.92     96.14 o 
  -1  20   4       33.07        9.26     61.82 o 
   0  20   4       45.35       69.42     45.34 o 
   1  20   4       44.30       29.18     53.54 o 
   2  20   4        6.36       -9.14     62.40 o 
   3  20   4      118.73      102.33     65.39 o 
   4  20   4       90.41       97.28     96.78 o 
   1   0   5     4495.81     5267.81     24.40 o 
   2   0   5      697.60      736.90     13.09 o 
   3   0   5     1316.35     1489.05     17.34 o 
   4   0   5     2021.28     1973.33     24.26 o 
   5   0   5     2084.36     2152.35     25.12 o 
   6   0   5      203.43      197.74     18.15 o 
   7   0   5     4522.12     4618.68     51.51 o 
   8   0   5       69.72       48.92     21.83 o 
   9   0   5     5306.96     5567.45     53.39 o 
  10   0   5        8.77        6.02     20.70 o 
  11   0   5     3108.33     3140.96     69.12 o 
  12   0   5      145.98      147.21     41.82 o 
  13   0   5      198.74      238.65     46.56 o 
  14   0   5       50.62       76.09     47.67 o 
 -14   1   5       50.54       46.59     48.66 o 
 -13   1   5      246.95      250.39     46.76 o 
 -12   1   5      819.69      797.60     48.98 o 
 -11   1   5       35.17       47.84     29.84 o 
 -10   1   5      909.99      920.69     35.47 o 
  -9   1   5      107.10       79.76     27.59 o 
  -8   1   5     2462.16     2478.43     44.40 o 
  -7   1   5      130.77      151.09     23.73 o 
  -6   1   5     2511.67     2483.32     33.07 o 
  -5   1   5     1742.09     1708.63     45.01 o 
  -4   1   5      954.35      912.22     19.34 o 
  -3   1   5    10397.23     9809.78     70.72 o 
  -2   1   5     4221.81     4833.56     20.17 o 
  -1   1   5    25638.31    26671.33    111.63 o 
   1   1   5    26033.10    26800.92    211.92 o 
   2   1   5     3856.79     4527.02     36.34 o 
   3   1   5    10069.60     9734.48     80.68 o 
   4   1   5     1138.67     1124.72     45.28 o 
   5   1   5     1665.09     1569.21     19.55 o 
   6   1   5     2580.31     2563.99     27.76 o 
   7   1   5      136.41      129.74     15.85 o 
   8   1   5     2684.68     2647.61     32.50 o 
   9   1   5       99.69       94.19     19.90 o 
  10   1   5      849.73      779.64     27.71 o 
  11   1   5       37.99       30.61     36.86 o 
  12   1   5      812.10      767.55     48.52 o 
  13   1   5      225.19      229.05     47.01 o 
  14   1   5       59.94      103.39     54.93 o 
 -14   2   5       17.97       23.75     47.48 o 
 -13   2   5      184.04      197.82     45.75 o 
 -12   2   5      111.96       73.55     40.51 o 
 -11   2   5      440.00      412.03     33.81 o 
 -10   2   5      124.92      109.47     31.57 o 
  -9   2   5     2659.97     2711.45     50.93 o 
  -8   2   5       12.41       16.20     22.26 o 
  -7   2   5     2771.21     2866.65     38.58 o 
  -6   2   5      187.29      209.73     21.43 o 
  -5   2   5     3119.52     2973.34     31.98 o 
  -4   2   5     4048.61     3869.47     56.86 o 
  -3   2   5     2513.94     2489.19     38.15 o 
  -2   2   5    15697.38    15590.12     40.02 o 
  -1   2   5      927.65      911.18     17.44 o 
   0   2   5    23210.41    23732.85    143.24 o 
   1   2   5      951.70      935.14     16.04 o 
   2   2   5    15997.99    16256.19    144.81 o 
   3   2   5     2685.99     2759.42     21.88 o 
   4   2   5     3984.27     3773.49     26.27 o 
   5   2   5     3077.84     2881.97     42.52 o 
   6   2   5      205.14      229.06     14.21 o 
   7   2   5     2903.99     2972.58     35.66 o 
   8   2   5       17.38       46.12     16.88 o 
   9   2   5     2715.03     2765.81     35.29 o 
  10   2   5      116.28      106.86     25.01 o 
  11   2   5      451.65      405.90     40.63 o 
  12   2   5      117.59      107.57     41.99 o 
  13   2   5      185.14      222.17     46.59 o 
  14   2   5       16.21       74.17     52.73 o 
 -14   3   5      182.16       94.97     55.00 o 
 -13   3   5       67.98      106.63     45.02 o 
 -12   3   5     1245.41     1321.32     46.62 o 
 -11   3   5      211.52      243.96     37.55 o 
 -10   3   5     3715.51     3825.09     62.43 o 
  -9   3   5      480.29      476.16     30.49 o 
  -8   3   5     4479.42     4546.57     51.41 o 
  -7   3   5     1000.48      991.71     27.97 o 
  -6   3   5     2244.17     2113.67     32.35 o 
  -5   3   5     3876.07     3972.66     36.95 o 
  -4   3   5     1835.84     2035.46     58.20 o 
  -3   3   5      889.99      844.05     12.49 o 
  -2   3   5      446.75      504.79     12.64 o 
  -1   3   5     4618.74     4904.25     25.67 o 
   0   3   5     3357.98     3639.88     43.25 o 
   1   3   5     4665.02     5151.74     36.67 o 
   2   3   5      471.19      510.75      7.67 o 
   3   3   5     1126.21     1124.67     16.46 o 
   4   3   5     1832.61     2028.80     23.35 o 
   5   3   5     3845.72     3871.08     42.46 o 
   6   3   5     2161.17     2032.81     21.90 o 
   7   3   5      967.89      916.27     30.73 o 
   8   3   5     4594.94     4696.52     43.33 o 
   9   3   5      460.35      422.63     21.67 o 
  10   3   5     3628.46     3721.48     60.94 o 
  11   3   5      214.36      240.92     39.79 o 
  12   3   5     1209.34     1223.63     61.37 o 
  13   3   5       60.55       47.47     49.84 o 
  14   3   5      173.08      200.69     56.39 o 
 -14   4   5       30.56       85.71     63.75 o 
 -13   4   5      147.53      209.10     46.21 o 
 -12   4   5       73.81       78.46     40.77 o 
 -11   4   5     1058.12      968.47     45.47 o 
 -10   4   5       45.08       55.81     30.07 o 
  -9   4   5     2633.61     2564.66     45.90 o 
  -8   4   5      635.78      588.64     28.42 o 
  -7   4   5     1333.18     1266.07     30.39 o 
  -6   4   5     1947.98     2019.76     31.93 o 
  -5   4   5     4476.74     4832.72     42.90 o 
  -4   4   5     6200.29     6213.88     52.52 o 
  -3   4   5     2341.25     2676.45     24.87 o 
  -2   4   5    17059.21    17403.05     55.84 o 
  -1   4   5      250.42      238.13      7.54 o 
   0   4   5    17663.00    17233.77     56.02 o 
   1   4   5      232.01      240.69     11.34 o 
   2   4   5    16266.11    16776.95    202.72 o 
   3   4   5     2438.10     2851.72     34.40 o 
   4   4   5     6597.42     6691.97     81.35 o 
   5   4   5     4390.55     4738.83     43.83 o 
   6   4   5     1869.57     1860.85     27.09 o 
   7   4   5     1454.29     1433.10     30.26 o 
   8   4   5      596.23      526.01     20.25 o 
   9   4   5     2853.00     2896.80     50.24 o 
  10   4   5       41.68       14.39     25.68 o 
  11   4   5     1066.24     1019.06     46.98 o 
  12   4   5       68.12       55.01     45.56 o 
  13   4   5      153.14      117.16     50.14 o 
  14   4   5       32.72       27.09     52.92 o 
 -13   5   5      166.20      132.29     55.32 o 
 -12   5   5      275.67      314.05     44.32 o 
 -11   5   5       48.36       78.94     33.42 o 
 -10   5   5       94.46      136.63     30.40 o 
  -9   5   5      682.12      571.95     32.75 o 
  -8   5   5      565.81      568.59     29.31 o 
  -7   5   5      141.17      122.83     21.80 o 
  -6   5   5     2274.94     2340.24     29.05 o 
  -5   5   5      827.90      839.14     20.19 o 
  -4   5   5     4718.05     4769.79     46.19 o 
  -3   5   5    13147.24    13281.42     85.42 o 
  -2   5   5      444.66      401.45     12.02 o 
  -1   5   5    23443.43    23042.97    123.73 o 
   0   5   5      753.13      730.89     18.42 o 
   1   5   5    23452.69    22727.89    282.29 o 
   2   5   5      476.23      456.85     16.98 o 
   3   5   5    13242.35    13082.26     89.23 o 
   4   5   5     4801.62     4629.07     83.13 o 
   5   5   5      926.20      922.22     29.80 o 
   6   5   5     2387.97     2442.92     35.46 o 
   7   5   5      120.69      117.90     15.71 o 
   8   5   5      553.62      549.39     24.96 o 
   9   5   5      685.50      643.23     30.33 o 
  10   5   5       85.85      123.27     29.32 o 
  11   5   5       42.42       29.15     36.77 o 
  12   5   5      300.40      296.10     43.89 o 
  13   5   5      166.84      180.77     53.26 o 
  14   5   5      131.24      109.64     70.00 o 
 -13   6   5      208.04      236.12     56.40 o 
 -12   6   5       46.63       46.47     42.52 o 
 -11   6   5     1346.30     1331.04     46.26 o 
 -10   6   5       13.68       31.96     24.88 o 
  -9   6   5     3742.76     3851.75     48.11 o 
  -8   6   5      201.72      201.17     22.82 o 
  -7   6   5     3007.62     3010.96     35.20 o 
  -6   6   5     2362.19     2448.33     32.13 o 
  -5   6   5     1292.57     1250.60     28.40 o 
  -4   6   5     3780.08     3800.58     28.97 o 
  -3   6   5      643.16      756.26     12.61 o 
  -2   6   5     3388.23     3484.08     34.93 o 
  -1   6   5      699.37      734.29     13.31 o 
   0   6   5     2042.67     2055.40     37.96 o 
   1   6   5      704.96      735.65     23.17 o 
   2   6   5     3226.57     3283.90     48.50 o 
   3   6   5      702.28      845.93     18.14 o 
   4   6   5     3960.35     3800.51    136.78 o 
   5   6   5     1420.97     1320.48     29.77 o 
   6   6   5     2335.02     2433.20     37.17 o 
   7   6   5     3063.78     3015.20     33.39 o 
   8   6   5      186.15      178.64     23.20 o 
   9   6   5     3715.00     3851.94     53.14 o 
  10   6   5       14.82       31.37     29.98 o 
  11   6   5     1428.14     1491.11     63.10 o 
  12   6   5       34.52       44.31     40.80 o 
  13   6   5      209.17      236.21     47.35 o 
  14   6   5      129.83      192.44    109.91 o 
 -13   7   5        2.19       34.46     55.40 o 
 -12   7   5      420.70      395.51     48.60 o 
 -11   7   5       17.88        9.47     40.71 o 
 -10   7   5     1389.10     1342.30     43.16 o 
  -9   7   5       27.59       27.54     22.09 o 
  -8   7   5     1538.37     1541.96     34.03 o 
  -7   7   5      840.06      786.83     22.57 o 
  -6   7   5     1190.18     1085.83     22.97 o 
  -5   7   5     1878.21     1900.20     25.45 o 
  -4   7   5     1210.93     1273.43     20.69 o 
  -3   7   5     3429.78     3317.19     32.98 o 
  -2   7   5      989.31     1056.50     17.70 o 
  -1   7   5    11043.80    10867.44     50.65 o 
   0   7   5     2854.00     3081.02     39.26 o 
   1   7   5    11204.46    11064.35    110.85 o 
   2   7   5      956.71      964.40     14.44 o 
   3   7   5     3453.63     3340.03     36.44 o 
   4   7   5     1229.49     1193.95     19.79 o 
   5   7   5     1954.39     1911.05     37.40 o 
   6   7   5     1275.22     1140.30     37.64 o 
   7   7   5      852.13      784.49     29.55 o 
   8   7   5     1475.93     1429.38     33.94 o 
   9   7   5       28.44       34.94     23.78 o 
  10   7   5     1471.44     1516.31     50.51 o 
  11   7   5       15.42        9.46     45.97 o 
  12   7   5      423.88      468.23     56.09 o 
  13   7   5        0.53       28.84     44.90 o 
 -13   8   5       62.44       67.04     48.96 o 
 -12   8   5       44.34       46.34     37.59 o 
 -11   8   5       66.61       70.18     35.35 o 
 -10   8   5       14.39       -5.13     31.75 o 
  -9   8   5      150.29      150.22     28.22 o 
  -8   8   5      214.13      202.98     19.69 o 
  -7   8   5     1128.06     1136.74     32.93 o 
  -6   8   5       56.36       56.01     15.25 o 
  -5   8   5     2570.10     2565.09     30.73 o 
  -4   8   5     4231.02     4315.03     49.02 o 
  -3   8   5     1316.72     1270.82     35.80 o 
  -2   8   5    11066.88    11119.39     69.60 o 
  -1   8   5      550.19      563.47     11.43 o 
   0   8   5    27161.22    27953.69    128.70 o 
   1   8   5      477.90      492.35     13.08 o 
   2   8   5    10859.52    10778.33     67.84 o 
   3   8   5     1245.48     1180.84     21.61 o 
   4   8   5     4282.44     4286.85     39.46 o 
   5   8   5     2486.03     2408.94     43.45 o 
   6   8   5       60.29       46.28     21.50 o 
   7   8   5     1127.45     1165.65     34.05 o 
   8   8   5      210.13      205.86     26.51 o 
   9   8   5      175.57      163.99     26.43 o 
  10   8   5       15.70       22.43     37.81 o 
  11   8   5       76.45       87.22     47.22 o 
  12   8   5       54.37       42.33     50.98 o 
  13   8   5       61.55       86.70     46.73 o 
 -13   9   5       81.47       21.83     96.00 o 
 -12   9   5      557.77      652.36     46.70 o 
 -11   9   5       17.31        7.37     35.85 o 
 -10   9   5     1394.52     1451.77     48.03 o 
  -9   9   5        8.75       18.33     28.21 o 
  -8   9   5     2706.07     2648.48     46.84 o 
  -7   9   5      114.05      119.58     23.30 o 
  -6   9   5     1267.02     1279.47     26.19 o 
  -5   9   5      335.21      334.26     17.79 o 
  -4   9   5      590.87      550.99     17.98 o 
  -3   9   5     1741.61     1771.16     31.22 o 
  -2   9   5      268.51      285.42     17.47 o 
  -1   9   5     4452.93     4444.26     75.31 o 
   0   9   5        0.04       14.52     10.85 o 
   1   9   5     4247.56     4460.66     30.29 o 
   2   9   5      305.98      309.39     12.30 o 
   3   9   5     1799.08     1787.73     24.53 o 
   4   9   5      492.80      439.06     32.14 o 
   5   9   5      288.85      285.61     31.83 o 
   6   9   5     1202.49     1160.96     33.27 o 
   7   9   5      127.73      130.92     26.07 o 
   8   9   5     2608.07     2596.93     48.02 o 
   9   9   5       13.82       -2.10     25.88 o 
  10   9   5     1336.62     1412.08     54.09 o 
  11   9   5       26.25        0.72     40.89 o 
  12   9   5      546.82      576.84     61.24 o 
  13   9   5       82.31       63.06     69.70 o 
 -12  10   5       10.52       10.61     44.24 o 
 -11  10   5      658.49      674.18     50.53 o 
 -10  10   5       42.77       23.61     37.69 o 
  -9  10   5     1192.52     1116.23     52.43 o 
  -8  10   5       64.72       90.94     37.71 o 
  -7  10   5      974.96      978.83     48.14 o 
  -6  10   5      780.24      777.67     59.47 o 
  -5  10   5      123.51      117.07     16.01 o 
  -4  10   5     1504.47     1383.52     29.23 o 
  -3  10   5      144.32      123.81     17.99 o 
  -2  10   5     1641.78     1570.54     28.16 o 
  -1  10   5      489.78      505.71     17.94 o 
   0  10   5     1246.49     1243.17     20.78 o 
   1  10   5      435.51      452.90     16.80 o 
   2  10   5     1731.52     1730.48     22.83 o 
   3  10   5      104.21       82.51     11.54 o 
   4  10   5     1559.18     1406.43     39.72 o 
   5  10   5      155.85      128.55     31.45 o 
   6  10   5      748.53      697.97     35.25 o 
   7  10   5      987.65      994.98     54.10 o 
   8  10   5       64.16       69.38     28.05 o 
   9  10   5     1215.46     1186.28     40.20 o 
  10  10   5       42.70       72.52     39.95 o 
  11  10   5      563.46      601.32     50.45 o 
  12  10   5       10.91       -1.36     54.59 o 
 -12  11   5       90.24      105.65     51.49 o 
 -11  11   5       13.18       39.11     50.41 o 
 -10  11   5       73.42       91.50     40.39 o 
  -9  11   5       15.97       29.24     38.03 o 
  -8  11   5      206.55      190.15     41.89 o 
  -7  11   5       14.12       -1.74     37.97 o 
  -6  11   5     1362.06     1367.61     56.20 o 
  -5  11   5      347.85      311.95     30.89 o 
  -4  11   5      979.00      972.41     37.10 o 
  -3  11   5     1500.59     1556.83     31.37 o 
  -2  11   5      703.38      667.25     23.67 o 
  -1  11   5     8047.13     8206.61     73.24 o 
   0  11   5      374.36      342.64     16.20 o 
   1  11   5     7838.21     8033.59    106.30 o 
   2  11   5      661.21      620.02     17.22 o 
   3  11   5     1349.19     1326.03     20.98 o 
   4  11   5      896.03      905.45     32.47 o 
   5  11   5      276.26      238.53     30.09 o 
   6  11   5     1318.61     1280.69     38.92 o 
   7  11   5       18.65       28.02     30.47 o 
   8  11   5      204.81      203.42     35.12 o 
   9  11   5       18.41        7.37     34.76 o 
  10  11   5       66.61       44.80     41.46 o 
  11  11   5       12.94       -5.94     43.09 o 
  12  11   5       99.24       39.59     93.58 o 
 -12  12   5       94.90       12.44     81.11 o 
 -11  12   5      348.19      370.99     57.52 o 
 -10  12   5       30.04       27.41     42.52 o 
  -9  12   5     1227.72     1273.80     54.17 o 
  -8  12   5       46.52       14.84     41.93 o 
  -7  12   5     1049.65     1022.37     54.20 o 
  -6  12   5       90.46       79.84     45.73 o 
  -5  12   5     1325.82     1271.55     56.85 o 
  -4  12   5      304.97      282.66     31.52 o 
  -3  12   5      169.71      196.01     24.28 o 
  -2  12   5     1478.88     1465.73     28.33 o 
  -1  12   5      479.98      416.54     20.22 o 
   0  12   5      960.77      994.01     22.45 o 
   1  12   5      471.25      408.17     18.00 o 
   2  12   5     1478.34     1480.87     34.46 o 
   3  12   5      168.13      168.13     21.35 o 
   4  12   5      355.09      329.82     29.51 o 
   5  12   5     1348.64     1277.86     39.41 o 
   6  12   5       84.90       73.50     28.30 o 
   7  12   5     1050.96     1056.45     40.42 o 
   8  12   5       55.06       55.29     31.62 o 
   9  12   5     1272.14     1301.53     53.86 o 
  10  12   5       33.35       -5.49     48.56 o 
  11  12   5      374.10      415.18     57.95 o 
 -11  13   5       17.01       51.26     62.97 o 
 -10  13   5      898.18      874.98     55.73 o 
  -9  13   5       54.19       66.58     42.69 o 
  -8  13   5      482.79      463.46     53.03 o 
  -7  13   5       52.10       73.54     42.03 o 
  -6  13   5      162.57      146.42     41.88 o 
  -5  13   5      759.72      737.20     40.24 o 
  -4  13   5       27.61       13.19     30.11 o 
  -3  13   5      940.09      944.17     33.15 o 
  -2  13   5      120.89      105.74     19.30 o 
  -1  13   5      801.06      806.03     24.43 o 
   0  13   5       69.79       76.85     19.53 o 
   1  13   5      718.17      708.83     24.45 o 
   2  13   5      120.66      108.13     20.92 o 
   3  13   5      959.04      938.46     41.28 o 
   4  13   5       35.49       48.25     30.62 o 
   5  13   5      765.15      774.06     55.67 o 
   6  13   5      168.93      162.29     31.75 o 
   7  13   5       69.78       96.80     39.56 o 
   8  13   5      484.48      558.33     54.89 o 
   9  13   5       48.50       30.99     39.74 o 
  10  13   5      906.92      957.26     64.80 o 
  11  13   5       19.79      140.65     96.08 o 
 -10  14   5      101.80       77.28     47.22 o 
  -9  14   5       90.07       92.53     52.40 o 
  -8  14   5       39.88       37.20     48.15 o 
  -7  14   5      122.03      189.83     48.68 o 
  -6  14   5      118.91      135.89     43.56 o 
  -5  14   5      333.17      328.64     37.37 o 
  -4  14   5      614.71      585.90     39.74 o 
  -3  14   5      290.62      290.78     33.99 o 
  -2  14   5     2424.11     2456.06     50.79 o 
  -1  14   5      135.90      106.74     21.94 o 
   0  14   5     3339.89     3379.72     43.19 o 
   1  14   5      142.28      119.27     21.70 o 
   2  14   5     2317.85     2306.94     63.59 o 
   3  14   5      317.03      280.10     35.76 o 
   4  14   5      630.89      632.36     41.23 o 
   5  14   5      353.93      398.26     39.06 o 
   6  14   5      128.24      136.45     33.55 o 
   7  14   5       97.54       98.47     34.53 o 
   8  14   5       34.46       58.25     39.90 o 
   9  14   5      108.04       91.19     49.72 o 
  10  14   5       91.04      130.36     65.58 o 
 -10  15   5       87.02       93.69     89.01 o 
  -9  15   5       36.86       25.91     53.10 o 
  -8  15   5      469.66      471.32     58.21 o 
  -7  15   5      112.30       92.26     49.60 o 
  -6  15   5      956.52      977.30     60.53 o 
  -5  15   5      324.98      306.89     38.87 o 
  -4  15   5      242.38      252.16     32.79 o 
  -3  15   5      228.34      252.01     31.62 o 
  -2  15   5       49.69       53.39     23.38 o 
  -1  15   5     1658.21     1659.89     36.08 o 
   0  15   5       32.52       17.33     22.35 o 
   1  15   5     1600.01     1638.04     45.15 o 
   2  15   5       62.14       50.37     30.30 o 
   3  15   5      225.91      276.92     36.41 o 
   4  15   5      252.88      266.06     37.96 o 
   5  15   5      292.50      282.83     39.57 o 
   6  15   5      940.07     1053.39     45.41 o 
   7  15   5       93.03       75.82     35.62 o 
   8  15   5      472.33      504.39     47.62 o 
   9  15   5       31.22       23.48     43.38 o 
  -9  16   5      500.52      589.10    104.13 o 
  -8  16   5       30.01       41.26     52.53 o 
  -7  16   5      346.62      441.56     74.90 o 
  -6  16   5       31.93       42.84     48.98 o 
  -5  16   5       12.57        5.69     33.87 o 
  -4  16   5      434.01      428.21     37.24 o 
  -3  16   5        1.31       23.73     30.65 o 
  -2  16   5      211.14      206.34     26.20 o 
  -1  16   5      120.39      118.75     24.93 o 
   0  16   5      152.63      111.25     31.02 o 
   1  16   5      117.99      136.27     31.71 o 
   2  16   5      211.39      212.80     34.32 o 
   3  16   5        1.25        0.86     35.77 o 
   4  16   5      423.96      450.76     43.29 o 
   5  16   5       12.69      -16.06     37.80 o 
   6  16   5       34.72       58.97     39.51 o 
   7  16   5      349.97      348.38     47.49 o 
   8  16   5       23.25       22.97     42.14 o 
  -7  17   5        0.72       19.12     63.99 o 
  -6  17   5      189.10      159.33     44.37 o 
  -5  17   5       91.11      119.13     37.56 o 
  -4  17   5      255.57      308.33     37.77 o 
  -3  17   5      612.46      592.47     39.57 o 
  -2  17   5      160.20      153.17     33.47 o 
  -1  17   5     1046.00     1116.94     43.94 o 
   0  17   5       32.11       12.25     29.96 o 
   1  17   5     1102.67     1180.64     45.71 o 
   2  17   5      189.86      183.81     35.02 o 
   3  17   5      592.47      653.24     41.28 o 
   4  17   5      288.69      303.62     42.59 o 
   5  17   5      111.33      182.45     41.92 o 
   6  17   5      190.15      204.07     45.01 o 
   7  17   5        1.41       26.31     43.56 o 
  -7  18   5      236.89      332.58     99.30 o 
  -6  18   5       39.13       22.02     50.03 o 
  -5  18   5      294.47      295.36     63.92 o 
  -4  18   5       20.65        6.01     48.15 o 
  -3  18   5       39.40       56.50     47.30 o 
  -2  18   5      273.49      304.70     50.20 o 
  -1  18   5       50.93       35.16     39.47 o 
   0  18   5      969.91     1108.18     47.00 o 
   1  18   5       50.74       32.40     35.22 o 
   2  18   5      271.33      298.51     38.26 o 
   3  18   5       33.53       52.16     36.06 o 
   4  18   5       17.22       19.45     36.27 o 
   5  18   5      303.66      292.55     45.96 o 
   6  18   5       37.83       16.00     43.17 o 
  -4  19   5       30.08       85.02     65.27 o 
  -3  19   5      140.77      196.83     50.76 o 
  -2  19   5       64.27      119.39     50.44 o 
  -1  19   5       45.07       52.94     37.39 o 
   0  19   5        4.83       21.70     42.63 o 
   1  19   5       54.84       46.12     44.54 o 
   2  19   5       66.34       61.29     44.05 o 
   3  19   5      149.35      142.04     39.89 o 
   4  19   5       29.99       40.71     37.78 o 
   5  19   5      112.59       34.60     65.14 o 
  -2  20   5      447.42      636.41    113.58 o 
  -1  20   5       63.53       34.68     61.13 o 
   0  20   5      247.39      248.37     55.45 o 
   1  20   5       54.89       83.96     51.32 o 
   2  20   5      470.72      482.00    110.95 o 
   3  20   5       71.11       88.48     62.23 o 
   0   0   6    55387.11    58605.96    353.08 o 
   1   0   6    40074.89    41985.48    207.68 o 
   2   0   6     9957.83     9557.19     48.95 o 
   3   0   6    11079.80    11781.72     73.76 o 
   4   0   6     6883.76     6415.28     44.99 o 
   5   0   6       16.14       38.26     12.47 o 
   6   0   6     5040.22     5301.27     60.59 o 
   7   0   6      158.95      165.10     22.84 o 
   8   0   6      665.70      675.24     28.14 o 
   9   0   6       30.90       30.47     24.71 o 
  10   0   6       39.19       32.02     22.15 o 
  11   0   6      309.39      373.99     40.17 o 
  12   0   6      173.68      174.83     42.60 o 
  13   0   6      182.62      206.56     47.11 o 
  14   0   6       69.66       51.87     53.32 o 
 -14   1   6      290.83      275.08     51.68 o 
 -13   1   6      229.63      156.13     46.33 o 
 -12   1   6      180.07      217.27     43.40 o 
 -11   1   6     1469.18     1488.43     43.58 o 
 -10   1   6      739.36      718.97     49.76 o 
  -9   1   6     3581.10     3733.49     73.26 o 
  -8   1   6     1930.01     1849.25     41.01 o 
  -7   1   6     2504.17     2535.50     48.71 o 
  -6   1   6     5682.98     5716.74     63.03 o 
  -5   1   6     1367.85     1336.86     23.92 o 
  -4   1   6     5051.30     4924.37     34.64 o 
  -3   1   6     2760.09     2884.90     34.76 o 
  -2   1   6     1608.64     1785.80     13.50 o 
   0   1   6     2020.09     2039.11     41.15 o 
   2   1   6     1228.02     1441.18     36.32 o 
   3   1   6     3160.64     3321.64     38.81 o 
   4   1   6     4957.32     4953.59     34.98 o 
   5   1   6     1374.45     1406.40     23.51 o 
   6   1   6     5858.51     5733.98     39.73 o 
   7   1   6     2466.78     2494.44     33.09 o 
   8   1   6     1876.86     1715.97     28.74 o 
   9   1   6     3641.55     3801.21     43.84 o 
  10   1   6      705.38      664.26     30.89 o 
  11   1   6     1407.86     1341.24     50.24 o 
  12   1   6      200.00      224.42     43.00 o 
  13   1   6      268.45      295.13     53.70 o 
  14   1   6      267.07      326.33     58.14 o 
 -14   2   6       90.86       90.14     48.54 o 
 -13   2   6      281.64      245.99     46.76 o 
 -12   2   6      411.70      462.47     45.37 o 
 -11   2   6      540.48      521.95     35.06 o 
 -10   2   6     1778.58     1730.45     48.15 o 
  -9   2   6     1350.60     1312.18     41.05 o 
  -8   2   6     3728.99     3711.61     52.83 o 
  -7   2   6     2588.47     2605.81     38.32 o 
  -6   2   6      310.02      330.75     19.97 o 
  -5   2   6     3080.73     2971.21     45.67 o 
  -4   2   6     4514.88     4881.46     78.35 o 
  -3   2   6     5647.08     5809.86     86.27 o 
  -2   2   6     3563.92     3614.48     22.41 o 
  -1   2   6    10463.26    11224.27     89.24 o 
   0   2   6     4735.47     4763.15     62.55 o 
   1   2   6     9975.58    10955.79     65.54 o 
   2   2   6     3666.40     3738.70     39.97 o 
   3   2   6     5002.41     5312.48     78.65 o 
   4   2   6     4170.59     4443.33     25.30 o 
   5   2   6     2900.59     2863.67     33.55 o 
   6   2   6      265.07      220.23     14.86 o 
   7   2   6     2251.79     2202.77     26.81 o 
   8   2   6     3866.02     3783.17     38.03 o 
   9   2   6     1393.30     1365.50     28.73 o 
  10   2   6     1791.89     1734.46     40.37 o 
  11   2   6      556.91      563.92     42.62 o 
  12   2   6      409.47      472.95     56.15 o 
  13   2   6      271.41      317.99     54.04 o 
  14   2   6       85.38      115.67     54.64 o 
 -14   3   6      196.48      216.89     58.06 o 
 -13   3   6      112.07      157.84     44.68 o 
 -12   3   6      344.48      368.67     38.55 o 
 -11   3   6       75.78       97.90     35.98 o 
 -10   3   6      240.84      256.80     34.48 o 
  -9   3   6      144.00      148.96     26.63 o 
  -8   3   6       11.57       56.61     23.83 o 
  -7   3   6     1196.53     1199.56     32.81 o 
  -6   3   6     1380.26     1364.23     27.88 o 
  -5   3   6     6499.99     6377.63     46.54 o 
  -4   3   6     2436.68     2626.80     28.32 o 
  -3   3   6     3656.62     3201.86     23.25 o 
  -2   3   6    19143.92    19934.33     84.60 o 
  -1   3   6    11348.79    11180.78     37.87 o 
   0   3   6    19637.85    19563.80     59.84 o 
   1   3   6    11306.53    11273.00    165.60 o 
   2   3   6    18516.45    19474.28    203.54 o 
   3   3   6     3813.58     3454.34     34.16 o 
   4   3   6     2358.91     2568.63     23.44 o 
   5   3   6     6418.56     6215.32     72.39 o 
   6   3   6     1357.27     1377.27     16.45 o 
   7   3   6     1191.93     1159.92     22.82 o 
   8   3   6       24.82       45.04     18.05 o 
   9   3   6      123.25      102.10     19.97 o 
  10   3   6      221.20      208.55     27.60 o 
  11   3   6       77.14      109.71     42.53 o 
  12   3   6      314.82      335.40     52.76 o 
  13   3   6      114.36      112.64     52.50 o 
  14   3   6      200.68      179.47     55.02 o 
 -13   4   6      552.56      594.10     61.18 o 
 -12   4   6      703.40      729.83     47.47 o 
 -11   4   6      549.17      624.94     42.53 o 
 -10   4   6     1013.52     1053.16     38.38 o 
  -9   4   6      323.69      340.72     30.25 o 
  -8   4   6      685.38      672.77     29.86 o 
  -7   4   6     1989.18     1897.18     37.89 o 
  -6   4   6     1895.21     1915.07     32.53 o 
  -5   4   6     3191.03     3256.06     34.00 o 
  -4   4   6     2691.54     2780.95     28.19 o 
  -3   4   6     8596.29     9394.79     55.84 o 
  -2   4   6     3132.75     3011.69     26.35 o 
  -1   4   6    10725.41    10895.60     58.59 o 
   0   4   6     3980.95     4018.66     49.97 o 
   1   4   6    10703.09    11093.22    206.21 o 
   2   4   6     3101.39     3110.08     26.24 o 
   3   4   6     8036.25     8945.43     69.02 o 
   4   4   6     2582.66     2582.18     33.06 o 
   5   4   6     3212.18     3302.81     36.09 o 
   6   4   6     1631.25     1592.69     31.26 o 
   7   4   6     2235.49     2094.45     29.30 o 
   8   4   6      703.19      694.39     22.44 o 
   9   4   6      352.13      336.65     30.30 o 
  10   4   6      944.65      967.20     35.47 o 
  11   4   6      571.09      575.36     42.96 o 
  12   4   6      700.77      762.98     56.01 o 
  13   4   6      605.14      629.46     58.90 o 
  14   4   6       17.28       -5.98     52.82 o 
 -13   5   6      225.51      275.13     56.21 o 
 -12   5   6      546.27      607.72     56.75 o 
 -11   5   6      612.14      634.60     38.57 o 
 -10   5   6      557.15      598.09     35.00 o 
  -9   5   6     3282.95     3260.25     64.07 o 
  -8   5   6     1580.62     1600.57     36.89 o 
  -7   5   6      434.86      412.91     21.68 o 
  -6   5   6      755.36      693.16     20.16 o 
  -5   5   6      495.22      543.84     16.77 o 
  -4   5   6     5422.36     5627.87     40.16 o 
  -3   5   6     2930.72     2896.71     27.65 o 
  -2   5   6     2024.30     2092.51     17.41 o 
  -1   5   6     4141.84     4393.68     23.91 o 
   0   5   6     2108.14     2331.57     33.55 o 
   1   5   6     4131.56     4293.57     81.08 o 
   2   5   6     2218.24     2316.88     26.85 o 
   3   5   6     2930.87     2965.36     21.31 o 
   4   5   6     5370.13     5508.46     87.33 o 
   5   5   6      606.63      593.81     32.01 o 
   6   5   6      700.35      619.35     23.74 o 
   7   5   6      444.08      405.40     18.59 o 
   8   5   6     1638.52     1603.88     27.87 o 
   9   5   6     3323.23     3287.11     49.16 o 
  10   5   6      548.57      568.78     36.38 o 
  11   5   6      600.58      647.10     44.25 o 
  12   5   6      558.82      551.74     47.12 o 
  13   5   6      200.71      253.34     53.77 o 
  14   5   6       33.26       97.83    108.66 o 
 -13   6   6      124.93      185.83     55.44 o 
 -12   6   6      169.76      156.96     50.82 o 
 -11   6   6       64.91       81.64     39.16 o 
 -10   6   6      413.21      415.39     29.24 o 
  -9   6   6       79.64       97.84     23.00 o 
  -8   6   6      874.94      828.95     28.15 o 
  -7   6   6       68.41       77.84     17.60 o 
  -6   6   6     3322.38     3423.68     31.86 o 
  -5   6   6      357.37      383.65     16.09 o 
  -4   6   6     1562.10     1407.86     18.85 o 
  -3   6   6     3678.45     3623.87     64.58 o 
  -2   6   6     6279.83     6069.06     47.38 o 
  -1   6   6     8356.41     8056.22     47.54 o 
   0   6   6     4684.30     4626.82     27.89 o 
   1   6   6     8611.73     8286.44    133.06 o 
   2   6   6     6595.95     6570.36     53.16 o 
   3   6   6     3861.43     3680.52     80.61 o 
   4   6   6     1498.04     1258.01     37.45 o 
   5   6   6      410.14      398.56     14.73 o 
   6   6   6     3318.28     3426.11     70.62 o 
   7   6   6       92.06      109.71     22.70 o 
   8   6   6      857.82      772.03     28.42 o 
   9   6   6       73.00      118.45     24.49 o 
  10   6   6      421.80      369.04     34.93 o 
  11   6   6       86.68       99.59     45.83 o 
  12   6   6      171.96      188.41     43.41 o 
  13   6   6      118.30      143.64     45.88 o 
 -13   7   6       89.67       54.82     57.02 o 
 -12   7   6      183.60      200.69     46.35 o 
 -11   7   6      460.54      447.03     46.63 o 
 -10   7   6      443.36      483.31     42.62 o 
  -9   7   6      300.81      339.77     26.25 o 
  -8   7   6     1166.64     1193.93     27.01 o 
  -7   7   6       40.41       48.57     16.56 o 
  -6   7   6     1702.46     1721.68     26.67 o 
  -5   7   6     1986.75     1982.16     25.66 o 
  -4   7   6      693.85      712.98     16.07 o 
  -3   7   6     2802.44     2664.33     45.83 o 
  -2   7   6     6961.77     7025.56     77.67 o 
  -1   7   6     4403.52     4375.39     49.62 o 
   0   7   6    17190.55    17652.81     56.88 o 
   1   7   6     4732.18     4779.02     81.95 o 
   2   7   6     6972.36     6894.08     81.52 o 
   3   7   6     2663.36     2573.85     55.72 o 
   4   7   6      632.47      640.59     14.41 o 
   5   7   6     1820.84     1764.46     36.59 o 
   6   7   6     1648.99     1649.33     34.71 o 
   7   7   6       85.60       97.70     23.27 o 
   8   7   6     1112.40     1059.54     32.20 o 
   9   7   6      303.98      298.71     27.26 o 
  10   7   6      415.76      488.52     33.89 o 
  11   7   6      462.17      450.95     51.60 o 
  12   7   6      154.14      186.28     44.53 o 
  13   7   6       98.89       97.21     47.08 o 
 -13   8   6      130.75       66.10     72.49 o 
 -12   8   6      667.87      743.97     46.39 o 
 -11   8   6      156.64      155.19     36.54 o 
 -10   8   6     1275.65     1313.62     48.77 o 
  -9   8   6      429.11      491.39     34.76 o 
  -8   8   6     1511.41     1478.08     35.40 o 
  -7   8   6     1459.82     1542.31     28.72 o 
  -6   8   6      321.25      318.40     18.17 o 
  -5   8   6     5482.77     5559.07     62.57 o 
  -4   8   6      472.84      482.32     15.49 o 
  -3   8   6     1565.04     1504.45     21.15 o 
  -2   8   6     1179.92     1136.66     20.10 o 
  -1   8   6     1269.33     1290.32     15.98 o 
   0   8   6        1.75       38.86     10.00 o 
   1   8   6     1224.41     1201.55     19.40 o 
   2   8   6     1171.65     1155.04     20.47 o 
   3   8   6     1708.15     1525.27     62.77 o 
   4   8   6      498.15      490.30     14.73 o 
   5   8   6     5563.94     5620.38     61.08 o 
   6   8   6      281.78      267.51     24.79 o 
   7   8   6     1427.77     1412.52     36.76 o 
   8   8   6     1449.96     1392.01     38.35 o 
   9   8   6      460.33      491.14     30.11 o 
  10   8   6     1253.76     1298.32     42.95 o 
  11   8   6      147.95      219.50     49.31 o 
  12   8   6      629.81      641.66     60.85 o 
  13   8   6      118.93      164.67     49.31 o 
 -13   9   6      157.62      145.40     99.54 o 
 -12   9   6       46.14       64.91     38.54 o 
 -11   9   6      434.57      405.33     41.32 o 
 -10   9   6      257.85      254.00     36.91 o 
  -9   9   6      640.15      555.33     34.25 o 
  -8   9   6       25.52       35.13     26.37 o 
  -7   9   6     1617.60     1570.20     34.34 o 
  -6   9   6      110.24       91.68     19.46 o 
  -5   9   6     1617.19     1604.95     24.78 o 
  -4   9   6     1728.86     1659.43     23.98 o 
  -3   9   6     2989.95     2923.29     26.25 o 
  -2   9   6     5392.35     5280.11     45.33 o 
  -1   9   6     5087.65     4938.32     55.70 o 
   0   9   6     3770.51     3647.86     35.34 o 
   1   9   6     5234.00     5171.88     31.87 o 
   2   9   6     5374.87     5351.37     57.99 o 
   3   9   6     3074.55     3066.73     35.66 o 
   4   9   6     1656.37     1551.15     29.83 o 
   5   9   6     1678.29     1671.42     49.15 o 
   6   9   6      100.86      111.42     24.76 o 
   7   9   6     1637.96     1621.99     39.84 o 
   8   9   6       15.11       39.94     27.41 o 
   9   9   6      628.62      582.28     32.49 o 
  10   9   6      268.12      275.02     42.20 o 
  11   9   6      411.40      383.26     45.92 o 
  12   9   6       53.93       47.68     54.69 o 
  13   9   6      175.25      203.86     72.83 o 
 -12  10   6       45.13       37.31     44.50 o 
 -11  10   6      206.02      220.53     44.41 o 
 -10  10   6       50.18       57.29     35.64 o 
  -9  10   6      582.50      655.62     36.86 o 
  -8  10   6      592.91      518.20     36.23 o 
  -7  10   6      581.94      570.43     46.54 o 
  -6  10   6     1099.86     1020.96     45.84 o 
  -5  10   6      321.23      297.92     21.72 o 
  -4  10   6     2384.53     2329.03     46.76 o 
  -3  10   6     1952.12     1907.94     61.32 o 
  -2  10   6     1914.77     1895.18     35.46 o 
  -1  10   6    10076.51    10067.92     58.47 o 
   0  10   6     1605.89     1642.77     26.62 o 
   1  10   6    10262.36    10341.09     52.53 o 
   2  10   6     1912.03     1899.63     20.42 o 
   3  10   6     2109.40     1944.02     47.78 o 
   4  10   6     2496.65     2409.41     38.67 o 
   5  10   6      339.53      271.45     33.65 o 
   6  10   6     1142.33     1091.23     41.53 o 
   7  10   6      649.16      609.59     37.05 o 
   8  10   6      644.27      618.99     35.25 o 
   9  10   6      605.93      655.99     34.14 o 
  10  10   6       41.66       67.01     35.89 o 
  11  10   6      206.18      222.16     45.87 o 
  12  10   6       42.35       81.39     54.46 o 
 -12  11   6      113.38       55.76     70.95 o 
 -11  11   6      352.53      437.51     55.84 o 
 -10  11   6      248.98      332.12     51.12 o 
  -9  11   6     1096.86     1127.40     51.39 o 
  -8  11   6      572.63      594.97     48.78 o 
  -7  11   6      676.26      591.56     46.27 o 
  -6  11   6     1307.96     1374.07     53.23 o 
  -5  11   6      129.43      139.64     29.34 o 
  -4  11   6     1137.83     1117.44     38.74 o 
  -3  11   6      580.02      585.17     31.48 o 
  -2  11   6      894.71      859.20     25.06 o 
  -1  11   6       37.21       75.26     10.74 o 
   0  11   6       43.80       32.07     14.12 o 
   1  11   6       58.06       80.59     13.08 o 
   2  11   6      877.17      784.30     21.97 o 
   3  11   6      508.47      511.61     19.88 o 
   4  11   6     1153.63     1172.95     35.80 o 
   5  11   6      116.89      114.93     26.42 o 
   6  11   6     1292.00     1323.05     57.41 o 
   7  11   6      654.51      564.11     38.16 o 
   8  11   6      593.58      614.75     40.44 o 
   9  11   6     1154.61     1171.90     49.37 o 
  10  11   6      238.37      229.99     39.32 o 
  11  11   6      321.97      348.51     49.04 o 
  12  11   6      113.86      180.42     69.52 o 
 -11  12   6        0.28       -5.43     52.40 o 
 -10  12   6      427.31      383.80     46.85 o 
  -9  12   6       28.82       48.43     40.65 o 
  -8  12   6      438.70      404.81     49.70 o 
  -7  12   6      190.40      183.51     42.70 o 
  -6  12   6      393.67      429.36     43.91 o 
  -5  12   6       47.17       42.57     30.10 o 
  -4  12   6     1755.62     1668.46     46.29 o 
  -3  12   6      530.15      481.13     28.84 o 
  -2  12   6     1822.58     1832.91     33.34 o 
  -1  12   6     1219.91     1141.02     24.88 o 
   0  12   6     2833.23     2842.99     31.09 o 
   1  12   6     1049.85      953.18     26.56 o 
   2  12   6     1920.98     1896.01     30.76 o 
   3  12   6      511.31      476.41     21.03 o 
   4  12   6     1728.12     1670.71     42.28 o 
   5  12   6       60.42      100.10     27.68 o 
   6  12   6      386.41      443.40     33.34 o 
   7  12   6      164.32      159.19     32.15 o 
   8  12   6      406.78      381.87     36.64 o 
   9  12   6       23.57       76.55     37.94 o 
  10  12   6      364.81      344.97     46.58 o 
  11  12   6        1.91      -33.80     65.10 o 
 -11  13   6        6.02      -28.31     61.93 o 
 -10  13   6       94.45      168.68     47.44 o 
  -9  13   6       45.82       64.52     42.99 o 
  -8  13   6      177.93      182.11     49.03 o 
  -7  13   6      343.82      343.81     47.08 o 
  -6  13   6      309.83      339.45     45.13 o 
  -5  13   6      923.35      924.50     42.64 o 
  -4  13   6      300.06      289.67     33.32 o 
  -3  13   6     1011.13      985.10     40.72 o 
  -2  13   6     1747.97     1761.99     32.03 o 
  -1  13   6      205.56      211.41     22.85 o 
   0  13   6     1886.20     1810.70     32.72 o 
   1  13   6      258.79      261.81     22.56 o 
   2  13   6     1693.76     1617.10     42.00 o 
   3  13   6      966.07      994.71     47.06 o 
   4  13   6      280.09      234.82     30.25 o 
   5  13   6      921.19      941.75     38.75 o 
   6  13   6      294.28      325.20     34.05 o 
   7  13   6      373.83      343.36     32.69 o 
   8  13   6      196.78      148.56     40.72 o 
   9  13   6       45.43       57.96     40.77 o 
  10  13   6       91.63       80.29     39.86 o 
  11  13   6        4.37       12.05     93.58 o 
 -10  14   6      297.68      366.77     51.74 o 
  -9  14   6      127.13      136.00     45.75 o 
  -8  14   6      192.95      156.80     49.21 o 
  -7  14   6      461.79      463.95     53.24 o 
  -6  14   6      138.43      156.13     44.90 o 
  -5  14   6      212.94      213.48     36.23 o 
  -4  14   6      200.63      158.28     34.74 o 
  -3  14   6      627.33      643.97     33.87 o 
  -2  14   6      255.14      213.22     25.28 o 
  -1  14   6      168.29      169.24     22.66 o 
   0  14   6        7.87       47.97     20.81 o 
   1  14   6      151.82      129.88     25.71 o 
   2  14   6      235.71      250.17     26.63 o 
   3  14   6      668.30      633.90     40.33 o 
   4  14   6      225.73      225.59     36.55 o 
   5  14   6      196.24      244.60     37.61 o 
   6  14   6      139.16      155.75     38.79 o 
   7  14   6      434.06      404.94     38.53 o 
   8  14   6      238.62      246.65     38.33 o 
   9  14   6      136.28      172.57     44.52 o 
  10  14   6      311.07      307.06     49.82 o 
 -10  15   6      102.96      177.61     90.87 o 
  -9  15   6      397.65      414.73     58.49 o 
  -8  15   6       33.35       85.19     50.72 o 
  -7  15   6      621.90      654.92     57.00 o 
  -6  15   6       59.11       74.39     48.22 o 
  -5  15   6      221.28      229.25     39.03 o 
  -4  15   6      297.25      306.02     33.27 o 
  -3  15   6      796.91      815.89     37.58 o 
  -2  15   6      337.22      312.83     28.29 o 
  -1  15   6      903.44      929.22     31.31 o 
   0  15   6      586.65      510.40     31.34 o 
   1  15   6      879.97      928.12     34.39 o 
   2  15   6      355.79      352.77     33.38 o 
   3  15   6      742.82      757.26     43.06 o 
   4  15   6      281.96      327.18     39.41 o 
   5  15   6      200.95      256.56     41.47 o 
   6  15   6       61.53       93.93     34.65 o 
   7  15   6      596.22      609.73     42.42 o 
   8  15   6       26.22       43.15     41.99 o 
   9  15   6      368.13      358.86     47.08 o 
  -9  16   6       46.34      133.40     85.80 o 
  -8  16   6      108.11      121.53     53.35 o 
  -7  16   6      154.96      157.13     53.22 o 
  -6  16   6      111.00      106.48     49.45 o 
  -5  16   6       59.07       87.30     33.77 o 
  -4  16   6      184.09      199.03     34.09 o 
  -3  16   6      345.92      336.19     34.75 o 
  -2  16   6      508.60      577.77     33.42 o 
  -1  16   6     1029.00      951.17     36.95 o 
   0  16   6      182.87      206.29     29.23 o 
   1  16   6      978.28      889.51     40.65 o 
   2  16   6      476.78      491.42     37.53 o 
   3  16   6      290.97      235.22     35.01 o 
   4  16   6      181.81      203.13     40.07 o 
   5  16   6       64.81       95.06     39.70 o 
   6  16   6      105.49      134.04     36.92 o 
   7  16   6      152.62      150.00     44.85 o 
   8  16   6      100.57      137.86     44.04 o 
  -7  17   6       58.59       74.43     54.29 o 
  -6  17   6      315.08      356.77     47.58 o 
  -5  17   6       56.43       92.82     36.42 o 
  -4  17   6      166.32      173.49     41.57 o 
  -3  17   6       27.95       48.00     33.88 o 
  -2  17   6      505.71      487.23     35.03 o 
  -1  17   6        7.67       22.18     28.89 o 
   0  17   6      226.62      236.36     36.39 o 
   1  17   6       10.31       13.78     33.11 o 
   2  17   6      536.92      523.23     39.96 o 
   3  17   6       23.85       49.64     34.34 o 
   4  17   6      182.17      208.26     42.54 o 
   5  17   6       54.11       90.57     41.79 o 
   6  17   6      310.49      328.49     46.00 o 
   7  17   6       48.64       90.05     43.48 o 
  -6  18   6       72.86       70.45     65.37 o 
  -5  18   6      172.05      235.22     50.26 o 
  -4  18   6      155.34      124.28     47.52 o 
  -3  18   6       83.81       62.06     46.96 o 
  -2  18   6      111.55      144.86     47.14 o 
  -1  18   6      162.85      119.66     34.49 o 
   0  18   6      336.33      408.69     39.45 o 
   1  18   6      171.38      140.29     36.37 o 
   2  18   6       94.45      136.83     37.03 o 
   3  18   6       83.81      104.31     37.23 o 
   4  18   6      154.44      198.33     39.37 o 
   5  18   6      185.58      266.29     46.65 o 
   6  18   6       61.95       71.79     58.05 o 
  -4  19   6       64.44       81.10     52.22 o 
  -3  19   6      331.81      333.11     54.23 o 
  -2  19   6      463.00      459.70     56.19 o 
  -1  19   6      313.79      394.42     48.80 o 
   0  19   6      422.64      410.35     48.05 o 
   1  19   6      310.69      411.69     41.26 o 
   2  19   6      452.35      415.36     42.20 o 
   3  19   6      319.65      354.75     42.67 o 
   4  19   6       67.69       77.93     48.16 o 
   5  19   6      137.74      131.49     80.76 o 
  -2  20   6       12.23       89.18     65.57 o 
  -1  20   6      181.85      187.71     53.70 o 
   0  20   6        5.63       27.01     50.19 o 
   1  20   6      183.60       74.32     64.98 o 
   2  20   6       13.13       37.63     85.52 o 
   1   0   7     2137.79     2253.11     21.48 o 
   2   0   7     1272.25     1194.47     10.98 o 
   3   0   7    10092.71    10634.63     41.11 o 
   4   0   7     3286.27     3156.61     40.43 o 
   5   0   7     2181.09     1977.46     32.43 o 
   6   0   7     4871.98     5156.41     41.39 o 
   7   0   7      688.82      667.85     28.21 o 
   8   0   7        9.13       20.20     22.18 o 
   9   0   7      337.26      338.93     27.94 o 
  10   0   7       44.12       30.70     22.58 o 
  11   0   7      117.35      122.81     37.82 o 
  12   0   7        2.62       -8.94     40.43 o 
  13   0   7      367.76      342.52     54.26 o 
  14   0   7      192.43      199.85     56.91 o 
 -14   1   7      212.47      191.05     57.39 o 
 -13   1   7      102.74       54.09     51.69 o 
 -12   1   7      484.82      494.07     45.73 o 
 -11   1   7      141.35      119.82     31.85 o 
 -10   1   7      157.99      161.71     28.88 o 
  -9   1   7      200.84      205.43     29.94 o 
  -8   1   7     1959.65     1872.12     56.93 o 
  -7   1   7      479.54      517.44     27.19 o 
  -6   1   7     2320.27     2349.90     37.66 o 
  -5   1   7     5540.66     5415.82     41.67 o 
  -4   1   7     7959.46     8232.08     59.03 o 
  -3   1   7    10644.25    10916.71     60.18 o 
  -2   1   7     1236.76     1228.58     12.84 o 
  -1   1   7     9419.27    10134.20    109.91 o 
   0   1   7      955.37     1036.54     16.95 o 
   1   1   7     8653.50     9470.05    110.37 o 
   2   1   7     1298.74     1383.52     17.56 o 
   3   1   7    10406.59    10831.55     68.52 o 
   4   1   7     8218.71     8597.07     51.60 o 
   5   1   7     5700.63     5526.02     41.38 o 
   6   1   7     2066.50     2075.54     28.69 o 
   7   1   7      381.51      347.79     20.10 o 
   8   1   7     1942.25     1890.80     30.20 o 
   9   1   7      193.41      173.25     21.55 o 
  10   1   7      170.89      170.71     23.82 o 
  11   1   7      143.97      124.91     42.45 o 
  12   1   7      456.02      475.83     52.66 o 
  13   1   7      129.14       93.96     51.25 o 
  14   1   7      187.15      268.17     57.55 o 
 -14   2   7      313.29      366.30     60.36 o 
 -13   2   7      337.95      364.28     48.76 o 
 -12   2   7      145.10      118.10     41.03 o 
 -11   2   7       65.08       72.21     30.92 o 
 -10   2   7      112.58       88.31     32.36 o 
  -9   2   7      480.10      397.13     33.25 o 
  -8   2   7     2123.86     2101.17     44.17 o 
  -7   2   7     2364.22     2393.09     52.02 o 
  -6   2   7     4663.20     4655.21     97.83 o 
  -5   2   7     6846.50     7173.49     86.60 o 
  -4   2   7     6344.70     6230.12     66.29 o 
  -3   2   7    10046.36    10842.42     56.63 o 
  -2   2   7    13921.88    14266.73     64.40 o 
  -1   2   7     1047.54     1090.46     11.58 o 
   0   2   7     7823.97     7943.94     29.79 o 
   1   2   7      969.58      977.88     26.41 o 
   2   2   7    13739.05    14365.55    131.95 o 
   3   2   7    10562.95    11528.23    121.95 o 
   4   2   7     6127.47     6134.38     29.22 o 
   5   2   7     6828.16     7166.30     43.51 o 
   6   2   7     4681.44     4776.71     37.50 o 
   7   2   7     2590.43     2612.33     31.01 o 
   8   2   7     2142.10     2054.02     33.17 o 
   9   2   7      478.22      438.44     23.62 o 
  10   2   7      111.48      104.40     28.49 o 
  11   2   7       75.34       49.45     40.65 o 
  12   2   7      150.82      183.04     48.28 o 
  13   2   7      342.92      319.17     53.96 o 
  14   2   7      301.85      319.64     57.82 o 
 -14   3   7      137.32       83.69     93.14 o 
 -13   3   7      140.08      161.65     53.50 o 
 -12   3   7      191.86      179.62     36.98 o 
 -11   3   7      205.34      192.14     36.32 o 
 -10   3   7      683.81      712.13     41.23 o 
  -9   3   7      274.70      248.74     31.74 o 
  -8   3   7     1324.01     1279.36     34.32 o 
  -7   3   7     1904.37     1911.99     34.49 o 
  -6   3   7     5245.98     5112.02     57.47 o 
  -5   3   7     6253.88     6484.36     50.56 o 
  -4   3   7     3158.43     2957.60     35.57 o 
  -3   3   7     2215.94     2126.94     25.17 o 
  -2   3   7    12079.85    12856.02     53.89 o 
  -1   3   7     6311.05     7074.55     90.11 o 
   0   3   7       34.24       58.99      5.04 o 
   1   3   7     5834.19     6670.98     52.66 o 
   2   3   7    12446.51    12981.14    156.84 o 
   3   3   7     1951.24     1851.05     22.58 o 
   4   3   7     3431.02     3277.33     26.78 o 
   5   3   7     6583.53     6773.19     47.98 o 
   6   3   7     5283.78     5195.72     42.56 o 
   7   3   7     2035.49     2039.31     28.42 o 
   8   3   7     1230.68     1216.47     28.61 o 
   9   3   7      262.76      230.71     22.21 o 
  10   3   7      657.25      661.20     33.39 o 
  11   3   7      193.11      192.64     43.44 o 
  12   3   7      173.55      150.59     49.16 o 
  13   3   7      158.79      160.60     52.76 o 
  14   3   7      161.87      252.54     56.38 o 
 -13   4   7      225.23      189.17     54.56 o 
 -12   4   7       61.90       66.05     47.96 o 
 -11   4   7      129.65       93.71     36.90 o 
 -10   4   7      258.36      235.24     34.88 o 
  -9   4   7      630.31      613.20     32.76 o 
  -8   4   7      309.00      301.68     26.37 o 
  -7   4   7     2622.32     2739.17     39.72 o 
  -6   4   7     5960.81     5956.88     45.27 o 
  -5   4   7     6070.91     6279.38     38.98 o 
  -4   4   7     7749.49     7785.06     64.93 o 
  -3   4   7     4726.18     4695.76     30.35 o 
  -2   4   7    14110.30    14708.61     42.36 o 
  -1   4   7      960.58      981.78     14.07 o 
   0   4   7     2243.22     2098.54     29.64 o 
   1   4   7      914.23      956.60     14.68 o 
   2   4   7    13891.10    14650.75    178.71 o 
   3   4   7     4914.68     4961.57     45.84 o 
   4   4   7     8276.50     8268.01     44.37 o 
   5   4   7     6209.99     6376.95     49.13 o 
   6   4   7     5974.89     5727.87     58.84 o 
   7   4   7     2683.30     2729.94     32.02 o 
   8   4   7      235.58      200.88     19.06 o 
   9   4   7      586.09      567.15     29.88 o 
  10   4   7      262.42      198.26     28.32 o 
  11   4   7      112.85      114.99     38.16 o 
  12   4   7       84.22       74.97     46.61 o 
  13   4   7      248.02      308.84     55.00 o 
  14   4   7       85.96      250.20     95.57 o 
 -13   5   7      445.72      510.71     58.92 o 
 -12   5   7      408.19      441.14     53.82 o 
 -11   5   7       48.82       40.26     33.21 o 
 -10   5   7      454.24      471.47     30.39 o 
  -9   5   7      192.55      187.62     24.48 o 
  -8   5   7     2952.90     2929.25     40.51 o 
  -7   5   7     2800.10     2723.91     61.43 o 
  -6   5   7     5966.73     6198.90     51.21 o 
  -5   5   7     5012.76     4971.33     33.31 o 
  -4   5   7     6503.37     6476.57     32.78 o 
  -3   5   7     7364.01     7539.47     64.76 o 
  -2   5   7     2542.15     2568.60     19.89 o 
  -1   5   7     2131.91     2109.23     17.94 o 
   0   5   7      385.76      365.50      7.82 o 
   1   5   7     1882.40     1860.60     46.70 o 
   2   5   7     2431.89     2576.38     40.58 o 
   3   5   7     7204.23     7442.56     67.20 o 
   4   5   7     6150.66     6098.38     50.45 o 
   5   5   7     5126.51     5018.58     45.72 o 
   6   5   7     5873.26     6027.90     52.87 o 
   7   5   7     2906.26     2852.16     38.17 o 
   8   5   7     2965.10     2917.14     42.18 o 
   9   5   7      187.60      229.01     24.97 o 
  10   5   7      474.08      476.03     35.65 o 
  11   5   7       69.26       63.38     37.39 o 
  12   5   7      379.80      411.75     45.62 o 
  13   5   7      437.16      415.61     56.71 o 
 -13   6   7      260.34      265.33     57.22 o 
 -12   6   7       71.86      118.04     50.18 o 
 -11   6   7      231.04      282.00     43.30 o 
 -10   6   7       39.41       55.43     28.15 o 
  -9   6   7     1032.36     1016.60     31.60 o 
  -8   6   7      381.80      371.70     21.78 o 
  -7   6   7     3440.89     3445.47     36.96 o 
  -6   6   7     1673.00     1691.95     24.56 o 
  -5   6   7     4789.84     4961.75     44.80 o 
  -4   6   7     5125.42     5130.86     53.27 o 
  -3   6   7     5221.01     5337.30     38.26 o 
  -2   6   7     2385.14     2312.89     22.17 o 
  -1   6   7      129.90      160.45      9.02 o 
   0   6   7      124.95      177.67      8.94 o 
   1   6   7       89.46       96.65      8.48 o 
   2   6   7     2352.04     2263.39     32.71 o 
   3   6   7     5189.52     5206.10     41.74 o 
   4   6   7     5156.16     5094.95     88.48 o 
   5   6   7     4947.41     5042.43     64.72 o 
   6   6   7     1634.93     1642.56     33.16 o 
   7   6   7     3243.47     3120.49     45.26 o 
   8   6   7      376.30      389.71     25.43 o 
   9   6   7     1040.71     1016.00     38.04 o 
  10   6   7       45.15       43.74     31.68 o 
  11   6   7      219.25      263.99     41.83 o 
  12   6   7       60.62       87.07     42.13 o 
  13   6   7      286.73      320.36     49.18 o 
 -13   7   7       90.87      101.81     57.20 o 
 -12   7   7       12.78       35.52     45.18 o 
 -11   7   7       55.49       69.26     34.15 o 
 -10   7   7       57.94       56.51     32.17 o 
  -9   7   7      198.87      175.29     25.88 o 
  -8   7   7      389.52      391.35     22.49 o 
  -7   7   7     1045.16     1034.24     23.63 o 
  -6   7   7     3722.48     3852.96     58.76 o 
  -5   7   7     3760.45     3807.51     34.51 o 
  -4   7   7     4111.56     4153.94     69.37 o 
  -3   7   7     5164.64     5106.89     63.45 o 
  -2   7   7     1588.02     1559.36     21.42 o 
  -1   7   7     6438.40     6573.74     40.66 o 
   0   7   7        2.32       14.73     10.33 o 
   1   7   7     6170.19     6261.93     44.63 o 
   2   7   7     1405.65     1385.60     30.84 o 
   3   7   7     5440.78     5419.45     45.10 o 
   4   7   7     3947.76     3989.82     79.41 o 
   5   7   7     3976.92     3963.06     50.64 o 
   6   7   7     3739.61     3711.72     46.93 o 
   7   7   7      975.16      928.30     31.78 o 
   8   7   7      435.62      389.43     26.33 o 
   9   7   7      195.69      189.84     26.75 o 
  10   7   7       52.54       53.83     29.74 o 
  11   7   7       57.81       37.95     47.52 o 
  12   7   7       21.73       44.91     47.43 o 
  13   7   7      102.91       61.81     47.10 o 
 -13   8   7      146.59       87.31     95.22 o 
 -12   8   7       29.84       50.05     47.22 o 
 -11   8   7      203.36      224.60     38.28 o 
 -10   8   7        6.79        8.51     31.67 o 
  -9   8   7      458.88      471.28     35.07 o 
  -8   8   7     1178.46     1165.77     30.60 o 
  -7   8   7     2113.51     2014.75     33.62 o 
  -6   8   7     1374.43     1377.86     25.73 o 
  -5   8   7     3487.06     3471.09     31.30 o 
  -4   8   7     2805.45     2688.90     86.87 o 
  -3   8   7     2311.56     2260.28     32.64 o 
  -2   8   7     1249.12     1160.65     33.95 o 
  -1   8   7       15.77       26.01      7.96 o 
   0   8   7     2468.85     2431.92     25.32 o 
   1   8   7       26.62       43.19     12.77 o 
   2   8   7     1157.87     1078.25     31.67 o 
   3   8   7     2178.45     2128.62     32.82 o 
   4   8   7     2771.50     2802.76     37.02 o 
   5   8   7     3458.26     3480.47     50.61 o 
   6   8   7     1319.25     1272.44     49.80 o 
   7   8   7     2120.68     2035.35     58.00 o 
   8   8   7     1221.15     1170.00     38.60 o 
   9   8   7      484.28      555.30     31.92 o 
  10   8   7        9.53       15.08     28.12 o 
  11   8   7      228.99      268.53     51.95 o 
  12   8   7       34.86       90.66     52.51 o 
  13   8   7      153.55      151.38     55.08 o 
 -13   9   7       78.37        6.93    100.09 o 
 -12   9   7      101.36      129.93     47.32 o 
 -11   9   7       89.20       80.56     37.29 o 
 -10   9   7      150.53      210.62     35.79 o 
  -9   9   7       82.90      106.24     32.01 o 
  -8   9   7      883.39      915.48     35.58 o 
  -7   9   7      378.76      381.21     26.27 o 
  -6   9   7     1510.35     1498.92     34.60 o 
  -5   9   7     2307.00     2222.96     43.44 o 
  -4   9   7     1964.71     1897.48     44.25 o 
  -3   9   7     1638.09     1621.14     28.07 o 
  -2   9   7     1442.01     1396.78     27.55 o 
  -1   9   7     1188.58     1134.18     23.79 o 
   0   9   7     1060.00     1071.89     28.36 o 
   1   9   7     1320.28     1304.54     22.67 o 
   2   9   7     1385.02     1323.61     22.67 o 
   3   9   7     1784.92     1762.83     29.85 o 
   4   9   7     1980.72     1938.27     51.57 o 
   5   9   7     2541.24     2517.24     98.14 o 
   6   9   7     1523.15     1538.47     60.31 o 
   7   9   7      315.09      320.56     28.79 o 
   8   9   7      878.55      861.84     36.31 o 
   9   9   7       78.28       58.29     27.70 o 
  10   9   7      142.41      188.49     30.97 o 
  11   9   7       86.09       57.27     42.91 o 
  12   9   7      103.08      147.49     53.55 o 
  13   9   7       68.00      -15.77    110.36 o 
 -12  10   7        4.77       55.70     75.64 o 
 -11  10   7       18.64       24.97     38.36 o 
 -10  10   7       27.78       41.13     38.58 o 
  -9  10   7       23.43       69.77     32.75 o 
  -8  10   7      286.41      278.36     33.88 o 
  -7  10   7      386.91      356.59     36.10 o 
  -6  10   7      683.54      656.35     30.62 o 
  -5  10   7     1802.62     1700.26     34.82 o 
  -4  10   7     1121.16     1093.55     29.66 o 
  -3  10   7      784.89      745.99     28.18 o 
  -2  10   7     5503.73     5503.19     54.62 o 
  -1  10   7      253.38      223.15     13.90 o 
   0  10   7     2201.77     2228.08     29.47 o 
   1  10   7      202.18      179.97     16.32 o 
   2  10   7     5336.99     5218.21     52.34 o 
   3  10   7      708.49      742.44     40.75 o 
   4  10   7     1105.90     1088.42     26.62 o 
   5  10   7     1766.48     1684.55     50.94 o 
   6  10   7      746.40      729.35     37.82 o 
   7  10   7      422.76      403.80     34.98 o 
   8  10   7      281.15      265.97     31.56 o 
   9  10   7       27.51       23.40     29.54 o 
  10  10   7       21.17       13.82     30.85 o 
  11  10   7       16.03        0.31     43.28 o 
  12  10   7        5.55       32.52     53.93 o 
 -12  11   7      100.43      133.70    101.20 o 
 -11  11   7        3.57       19.13     47.98 o 
 -10  11   7      244.19      272.03     48.74 o 
  -9  11   7      229.82      248.68     42.78 o 
  -8  11   7      159.06      136.56     43.01 o 
  -7  11   7      419.44      423.05     51.88 o 
  -6  11   7     1596.32     1511.66     54.74 o 
  -5  11   7     1403.25     1299.06     42.89 o 
  -4  11   7     2525.88     2498.95     64.77 o 
  -3  11   7     2221.18     2272.64     41.32 o 
  -2  11   7      227.91      187.50     23.46 o 
  -1  11   7     3447.58     3506.23     48.57 o 
   0  11   7       81.73       72.96     16.31 o 
   1  11   7     3446.48     3486.18     36.28 o 
   2  11   7      279.16      253.23     17.85 o 
   3  11   7     2131.68     2179.28     35.87 o 
   4  11   7     2676.93     2630.53     47.15 o 
   5  11   7     1389.85     1379.21     39.98 o 
   6  11   7     1635.22     1597.26     54.52 o 
   7  11   7      402.14      428.10     37.34 o 
   8  11   7      231.83      232.24     36.89 o 
   9  11   7      230.50      244.41     40.10 o 
  10  11   7      230.33      182.22     43.83 o 
  11  11   7        9.22       44.09     44.59 o 
  12  11   7       90.79      120.78     70.81 o 
 -11  12   7       78.07      105.96     52.30 o 
 -10  12   7       27.25       51.63     46.92 o 
  -9  12   7      208.50      262.80     42.33 o 
  -8  12   7      144.48      114.95     45.83 o 
  -7  12   7     1020.88     1088.70     55.22 o 
  -6  12   7      626.25      607.09     46.21 o 
  -5  12   7     1905.84     1840.68     57.63 o 
  -4  12   7     1315.72     1261.37     42.97 o 
  -3  12   7      769.77      741.94     31.71 o 
  -2  12   7      521.99      456.55     28.58 o 
  -1  12   7      356.71      330.49     22.47 o 
   0  12   7      141.53      145.54     19.16 o 
   1  12   7      377.95      354.71     20.44 o 
   2  12   7      456.13      471.75     26.52 o 
   3  12   7      759.44      770.47     28.05 o 
   4  12   7     1372.73     1338.17     39.73 o 
   5  12   7     1825.08     1775.26     44.39 o 
   6  12   7      597.72      580.72     35.07 o 
   7  12   7      982.29     1015.84     41.63 o 
   8  12   7      131.79      163.58     34.60 o 
   9  12   7      231.64      278.08     41.96 o 
  10  12   7       27.03       18.11     44.44 o 
  11  12   7       72.42       43.98     54.33 o 
 -11  13   7        3.07      -36.77     62.16 o 
 -10  13   7       94.31      111.73     45.74 o 
  -9  13   7       25.58       49.97     41.00 o 
  -8  13   7      152.96      127.32     47.43 o 
  -7  13   7      426.25      483.19     49.48 o 
  -6  13   7      239.55      265.17     43.71 o 
  -5  13   7      666.45      699.17     41.35 o 
  -4  13   7      676.84      587.72     38.62 o 
  -3  13   7     1939.89     1847.18     49.67 o 
  -2  13   7      355.59      408.91     25.91 o 
  -1  13   7     1044.04     1022.36     30.68 o 
   0  13   7       83.61       81.55     20.15 o 
   1  13   7     1070.78     1071.92     35.31 o 
   2  13   7      344.63      332.52     24.56 o 
   3  13   7     1954.52     1793.50     45.18 o 
   4  13   7      707.27      624.52     36.95 o 
   5  13   7      691.04      609.75     36.20 o 
   6  13   7      245.65      299.83     33.45 o 
   7  13   7      410.84      442.39     34.05 o 
   8  13   7      149.81      131.19     35.32 o 
   9  13   7       20.98       18.88     35.96 o 
  10  13   7       98.26       78.26     40.43 o 
 -10  14   7       31.11       81.37     60.79 o 
  -9  14   7      119.86      126.55     44.30 o 
  -8  14   7       73.13       88.79     48.60 o 
  -7  14   7      504.29      535.22     54.29 o 
  -6  14   7      629.72      615.32     52.87 o 
  -5  14   7      753.11      755.20     43.94 o 
  -4  14   7      554.92      583.83     40.47 o 
  -3  14   7      584.46      579.56     33.10 o 
  -2  14   7     1068.97     1041.31     33.15 o 
  -1  14   7      512.59      500.57     25.67 o 
   0  14   7      824.57      829.80     31.39 o 
   1  14   7      547.50      523.80     31.64 o 
   2  14   7     1083.12     1072.27     34.14 o 
   3  14   7      583.34      549.94     39.93 o 
   4  14   7      562.92      606.57     40.96 o 
   5  14   7      761.20      733.70     44.21 o 
   6  14   7      601.23      704.02     45.63 o 
   7  14   7      474.08      444.06     40.10 o 
   8  14   7       87.61      114.96     37.14 o 
   9  14   7      100.97      150.66     39.21 o 
  10  14   7       39.70       54.43     91.72 o 
  -9  15   7       13.74       38.02     45.30 o 
  -8  15   7      797.53      920.00     63.83 o 
  -7  15   7       92.45      138.49     48.01 o 
  -6  15   7     1000.90      986.40     59.86 o 
  -5  15   7      158.53      175.50     39.30 o 
  -4  15   7      562.38      573.74     36.99 o 
  -3  15   7      359.78      404.17     34.04 o 
  -2  15   7      137.09      153.78     26.54 o 
  -1  15   7        7.39       27.10     26.14 o 
   0  15   7       89.40      109.91     27.00 o 
   1  15   7        4.31       22.67     26.87 o 
   2  15   7      153.08      137.88     31.46 o 
   3  15   7      355.59      327.54     34.24 o 
   4  15   7      531.02      545.53     42.72 o 
   5  15   7      187.27      187.38     40.26 o 
   6  15   7      937.06      925.72     50.95 o 
   7  15   7       76.34       60.73     36.83 o 
   8  15   7      754.57      845.23     47.96 o 
   9  15   7       19.94      108.90     44.58 o 
  -8  16   7       33.80       15.34     61.18 o 
  -7  16   7       87.23       94.08     51.51 o 
  -6  16   7      209.80      220.64     51.54 o 
  -5  16   7      331.11      327.97     37.86 o 
  -4  16   7      556.73      546.07     39.24 o 
  -3  16   7      409.86      419.26     43.36 o 
  -2  16   7      845.81      850.98     36.63 o 
  -1  16   7        6.19       17.42     27.90 o 
   0  16   7      742.79      756.83     38.62 o 
   1  16   7       15.73      -15.42     31.14 o 
   2  16   7      862.24      942.64     42.57 o 
   3  16   7      374.96      390.44     37.81 o 
   4  16   7      548.52      491.25     45.45 o 
   5  16   7      294.78      272.43     42.89 o 
   6  16   7      236.66      269.95     39.89 o 
   7  16   7       86.94      124.20     43.65 o 
   8  16   7       34.27       99.90     44.17 o 
  -7  17   7      196.98      211.45     56.86 o 
  -6  17   7      341.16      344.60     57.29 o 
  -5  17   7      765.04      803.48     51.74 o 
  -4  17   7      157.47      183.97     42.56 o 
  -3  17   7      555.69      632.71     43.62 o 
  -2  17   7      120.65      104.92     30.91 o 
  -1  17   7      286.91      298.62     32.62 o 
   0  17   7       68.75       52.46     30.15 o 
   1  17   7      301.47      310.53     37.29 o 
   2  17   7      112.79      104.95     35.38 o 
   3  17   7      629.80      716.31     42.24 o 
   4  17   7      141.42      175.01     36.91 o 
   5  17   7      796.84      845.02     52.86 o 
   6  17   7      299.87      334.87     50.00 o 
   7  17   7      204.57      251.66     54.63 o 
  -6  18   7       89.46      108.79     65.35 o 
  -5  18   7      419.45      457.30     50.08 o 
  -4  18   7      237.40      255.01     45.72 o 
  -3  18   7       28.06       -9.51     41.31 o 
  -2  18   7       35.20       36.58     35.07 o 
  -1  18   7       25.74        6.06     39.17 o 
   0  18   7        0.04       23.69     35.43 o 
   1  18   7       25.84       21.82     35.83 o 
   2  18   7       36.19       46.81     35.55 o 
   3  18   7       41.64        4.20     37.86 o 
   4  18   7      235.51      259.29     44.89 o 
   5  18   7      419.10      429.89     48.50 o 
   6  18   7       86.62       81.39     82.09 o 
  -4  19   7      165.71      212.95     65.99 o 
  -3  19   7      291.80      297.10     54.57 o 
  -2  19   7      112.36      139.91     49.77 o 
  -1  19   7      251.22      294.60     46.17 o 
   0  19   7       24.51        4.94     38.02 o 
   1  19   7      238.88      229.00     41.30 o 
   2  19   7      122.29      112.12     38.67 o 
   3  19   7      277.02      336.95     46.42 o 
   4  19   7      148.09      139.24     58.33 o 
   5  19   7       85.19      -17.88     83.01 o 
  -2  20   7      112.62       79.23     65.20 o 
  -1  20   7       42.90       57.99     51.16 o 
   0  20   7       72.21       60.18     52.93 o 
   1  20   7       42.81       66.54     62.39 o 
   0   0   8    36354.18    36706.12    237.78 o 
   1   0   8    11677.13    11768.18     71.91 o 
   2   0   8    27639.82    28043.27    123.18 o 
   3   0   8     4082.92     4143.52     27.07 o 
   4   0   8     3794.82     3917.07     32.31 o 
   5   0   8     2518.40     2653.67     35.35 o 
   6   0   8        3.68       41.73     17.32 o 
   7   0   8        0.66       15.05     25.34 o 
   8   0   8      978.99      895.44     34.68 o 
   9   0   8      350.80      311.19     30.47 o 
  10   0   8      109.47      108.77     26.50 o 
  11   0   8       49.08       43.80     41.30 o 
  12   0   8      127.97      121.37     48.07 o 
  13   0   8      150.01      153.08     51.34 o 
  14   0   8       19.78       83.28     63.56 o 
 -14   1   8       12.33       66.33     64.05 o 
 -13   1   8      242.15      287.28     54.66 o 
 -12   1   8      622.94      668.70     55.61 o 
 -11   1   8      406.25      425.67     34.70 o 
 -10   1   8     2339.51     2372.20     47.34 o 
  -9   1   8     1586.79     1524.76     50.71 o 
  -8   1   8     3834.32     3820.87     60.69 o 
  -7   1   8       65.24       68.09     23.10 o 
  -6   1   8     4377.57     4296.21     79.19 o 
  -5   1   8      257.60      272.79     19.40 o 
  -4   1   8     1004.34      959.81     29.72 o 
  -3   1   8     2047.20     1952.21     28.46 o 
  -2   1   8     6436.02     6754.54     39.71 o 
  -1   1   8     1728.30     1591.41     20.32 o 
   0   1   8     8389.11     9305.34     85.98 o 
   1   1   8     1660.24     1579.70     18.78 o 
   2   1   8     6397.71     6615.34     40.64 o 
   3   1   8     2040.21     1970.94     41.07 o 
   4   1   8      990.48      997.45     15.98 o 
   5   1   8      226.70      228.63     15.93 o 
   6   1   8     4364.27     4369.23     38.80 o 
   7   1   8       82.24       85.77     17.94 o 
   8   1   8     3997.63     3976.83     43.66 o 
   9   1   8     1631.78     1616.99     36.21 o 
  10   1   8     2278.66     2299.78     43.56 o 
  11   1   8      434.70      457.33     47.58 o 
  12   1   8      638.06      623.48     56.35 o 
  13   1   8      257.89      261.49     53.83 o 
  14   1   8       11.65       36.52     61.14 o 
 -14   2   8      110.91      129.23     88.85 o 
 -13   2   8      116.82      135.39     53.32 o 
 -12   2   8      303.07      318.15     43.20 o 
 -11   2   8      637.60      658.70     37.56 o 
 -10   2   8     1355.39     1371.46     45.50 o 
  -9   2   8     3203.35     3151.56     56.60 o 
  -8   2   8     1805.68     1843.13     42.71 o 
  -7   2   8     4397.45     4368.40     53.23 o 
  -6   2   8       72.46       92.53     20.26 o 
  -5   2   8      232.35      193.07     19.46 o 
  -4   2   8      817.80      799.37     16.22 o 
  -3   2   8      876.69      920.51     13.35 o 
  -2   2   8     7929.70     8387.62     27.72 o 
  -1   2   8      941.12      917.17     14.95 o 
   0   2   8     9670.22    10251.95    144.13 o 
   1   2   8      882.13      918.89     15.43 o 
   2   2   8     8080.01     8565.76    100.21 o 
   3   2   8      787.68      819.47     16.67 o 
   4   2   8      771.79      709.39     11.67 o 
   5   2   8      265.29      201.59      8.96 o 
   6   2   8       92.68      100.79     15.33 o 
   7   2   8     4378.96     4382.59     38.88 o 
   8   2   8     1984.67     1964.47     40.56 o 
   9   2   8     3189.26     3153.73     42.28 o 
  10   2   8     1325.73     1389.82     43.96 o 
  11   2   8      703.79      668.57     50.50 o 
  12   2   8      280.65      267.59     51.82 o 
  13   2   8      106.00      117.02     50.61 o 
  14   2   8       97.56      128.37     64.98 o 
 -13   3   8      129.29      152.78     53.44 o 
 -12   3   8       24.22       49.89     35.54 o 
 -11   3   8      137.10      138.60     38.16 o 
 -10   3   8      182.23      164.31     33.43 o 
  -9   3   8       21.20       11.33     30.54 o 
  -8   3   8       59.73       60.47     23.26 o 
  -7   3   8      259.61      264.62     23.00 o 
  -6   3   8      674.64      610.63     23.92 o 
  -5   3   8      325.53      359.60     17.22 o 
  -4   3   8      793.53      795.91     17.48 o 
  -3   3   8     5343.08     5217.10     31.86 o 
  -2   3   8     9764.75     9868.79     55.85 o 
  -1   3   8    28839.80    29679.55    101.97 o 
   0   3   8     8226.93     8065.85     75.47 o 
   1   3   8    29335.04    30305.79    241.29 o 
   2   3   8    10262.83    10356.15     84.88 o 
   3   3   8     4974.69     4778.83     37.30 o 
   4   3   8      598.45      591.66     21.47 o 
   5   3   8      360.58      433.69     14.04 o 
   6   3   8      670.67      640.85     21.25 o 
   7   3   8      228.64      247.80     16.99 o 
   8   3   8       47.76       34.41     17.91 o 
   9   3   8       38.21       37.26     20.92 o 
  10   3   8      206.20      181.64     28.66 o 
  11   3   8      112.21       67.21     42.31 o 
  12   3   8       27.27       81.35     48.02 o 
  13   3   8      138.79      117.23     52.27 o 
  14   3   8       18.63       24.82     63.33 o 
 -13   4   8      336.23      374.75     59.65 o 
 -12   4   8      303.88      351.07     51.40 o 
 -11   4   8      848.06      912.53     47.05 o 
 -10   4   8      676.29      702.26     40.17 o 
  -9   4   8     1969.64     1934.73     42.35 o 
  -8   4   8      718.19      740.92     27.10 o 
  -7   4   8      950.81      886.65     25.78 o 
  -6   4   8     1263.21     1331.72     23.54 o 
  -5   4   8      111.57      149.61     13.66 o 
  -4   4   8     1788.32     1838.03     28.97 o 
  -3   4   8     1501.90     1426.64     25.12 o 
  -2   4   8     6102.15     6210.83     50.03 o 
  -1   4   8     3207.88     3133.17     18.34 o 
   0   4   8     3843.20     3801.12     45.44 o 
   1   4   8     3426.33     3357.13     41.71 o 
   2   4   8     6520.53     6545.65     49.40 o 
   3   4   8     1660.29     1522.07     28.51 o 
   4   4   8     1758.34     1856.60     25.69 o 
   5   4   8      172.30      221.30     17.83 o 
   6   4   8     1226.07     1305.70     26.44 o 
   7   4   8      889.63      851.95     25.63 o 
   8   4   8      650.13      680.28     23.39 o 
   9   4   8     1743.65     1692.65     36.20 o 
  10   4   8      669.83      670.50     33.65 o 
  11   4   8      816.65      846.35     46.53 o 
  12   4   8      266.29      289.64     50.64 o 
  13   4   8      293.59      384.56     55.51 o 
  14   4   8      132.37      125.22     93.61 o 
 -13   5   8       91.27       92.60     54.26 o 
 -12   5   8      664.84      723.61     46.67 o 
 -11   5   8      391.06      383.05     40.30 o 
 -10   5   8     1429.65     1499.12     38.44 o 
  -9   5   8     1628.67     1651.88     36.39 o 
  -8   5   8     2521.21     2490.83     38.37 o 
  -7   5   8     1608.29     1604.03     27.48 o 
  -6   5   8      466.64      457.14     18.19 o 
  -5   5   8     1197.61     1291.84     23.53 o 
  -4   5   8      272.06      303.39     13.01 o 
  -3   5   8      690.93      655.83     17.23 o 
  -2   5   8     1445.21     1552.17     22.91 o 
  -1   5   8     3258.33     3397.10     20.59 o 
   0   5   8       67.05       66.74      6.54 o 
   1   5   8     3433.56     3559.11     52.51 o 
   2   5   8     1421.67     1492.75     36.66 o 
   3   5   8      596.34      550.65     18.50 o 
   4   5   8      253.22      285.91     14.47 o 
   5   5   8     1149.98     1216.89     27.87 o 
   6   5   8      426.66      411.68     22.70 o 
   7   5   8     1604.43     1550.46     31.15 o 
   8   5   8     2551.72     2517.14     34.59 o 
   9   5   8     1724.62     1630.78     36.29 o 
  10   5   8     1456.89     1488.75     41.94 o 
  11   5   8      397.78      400.74     41.99 o 
  12   5   8      646.82      665.81     50.27 o 
  13   5   8       82.51       92.54     52.56 o 
 -13   6   8       39.42       46.30     54.05 o 
 -12   6   8       68.24      100.51     50.84 o 
 -11   6   8      206.27      206.85     33.64 o 
 -10   6   8      121.53      134.71     25.98 o 
  -9   6   8      315.15      307.92     25.86 o 
  -8   6   8      155.12      127.84     20.00 o 
  -7   6   8      208.84      184.94     18.67 o 
  -6   6   8      320.89      303.67     16.74 o 
  -5   6   8      547.66      514.73     16.83 o 
  -4   6   8      936.95      837.20     21.56 o 
  -3   6   8     3153.24     3209.05     31.43 o 
  -2   6   8    10818.94    10899.75     75.27 o 
  -1   6   8     4202.88     4089.19     24.97 o 
   0   6   8    12076.00    12095.09     82.86 o 
   1   6   8     4225.76     4143.45     39.59 o 
   2   6   8    11141.70    11349.59     69.24 o 
   3   6   8     3295.13     3349.66     35.76 o 
   4   6   8      895.88      735.77     21.31 o 
   5   6   8      506.38      468.06     17.83 o 
   6   6   8      320.33      298.95     23.38 o 
   7   6   8      198.87      164.45     22.08 o 
   8   6   8      152.15      132.63     23.69 o 
   9   6   8      319.48      317.98     27.45 o 
  10   6   8      141.14       98.87     33.15 o 
  11   6   8      228.39      269.57     41.75 o 
  12   6   8       82.35       62.43     42.97 o 
  13   6   8       47.61      -12.39     52.09 o 
 -13   7   8       55.11       23.54     55.54 o 
 -12   7   8      389.14      355.39     57.50 o 
 -11   7   8      209.05      317.98     45.71 o 
 -10   7   8      741.00      853.78     34.28 o 
  -9   7   8      237.30      296.73     26.67 o 
  -8   7   8      488.04      492.52     26.53 o 
  -7   7   8     1251.03     1243.54     29.02 o 
  -6   7   8     1233.28     1211.61     25.74 o 
  -5   7   8       74.00       84.55     13.09 o 
  -4   7   8     1568.43     1616.03     27.51 o 
  -3   7   8     2174.79     2154.22     26.57 o 
  -2   7   8     2368.28     2311.59     21.00 o 
  -1   7   8     9100.94     9271.20     48.67 o 
   0   7   8     6302.11     6160.00     32.17 o 
   1   7   8     8944.36     9180.83     82.59 o 
   2   7   8     2461.21     2358.78     37.19 o 
   3   7   8     2348.94     2325.76     42.07 o 
   4   7   8     1724.23     1752.84     39.84 o 
   5   7   8       91.73      103.67     14.25 o 
   6   7   8     1245.92     1160.36     31.87 o 
   7   7   8     1230.44     1173.88     34.00 o 
   8   7   8      599.11      567.25     28.36 o 
   9   7   8      242.10      274.95     28.10 o 
  10   7   8      759.52      835.35     35.81 o 
  11   7   8      242.59      258.59     50.62 o 
  12   7   8      430.70      441.26     48.84 o 
  13   7   8       74.41      103.12     47.41 o 
 -13   8   8       96.96      165.96     99.90 o 
 -12   8   8      104.12      190.89     48.60 o 
 -11   8   8     1493.63     1622.01     60.27 o 
 -10   8   8      734.89      752.93     40.59 o 
  -9   8   8     2130.14     2195.02     49.58 o 
  -8   8   8     1220.65     1211.36     33.22 o 
  -7   8   8     1104.60     1089.34     28.30 o 
  -6   8   8      395.28      387.38     24.98 o 
  -5   8   8       12.27       18.01     17.79 o 
  -4   8   8      278.94      233.50     18.48 o 
  -3   8   8      324.39      300.68     15.05 o 
  -2   8   8      398.78      365.90     12.41 o 
  -1   8   8      338.48      352.42     14.50 o 
   0   8   8       79.63       95.76      9.46 o 
   1   8   8      328.49      338.88     13.83 o 
   2   8   8      359.96      325.49     20.24 o 
   3   8   8      262.72      246.93     19.74 o 
   4   8   8      248.67      242.89     18.96 o 
   5   8   8       14.99       28.26     14.64 o 
   6   8   8      393.63      387.55     27.75 o 
   7   8   8     1190.61     1210.43     36.07 o 
   8   8   8     1190.53     1168.48     34.82 o 
   9   8   8     2105.62     2122.83     43.87 o 
  10   8   8      724.29      791.82     35.57 o 
  11   8   8     1528.04     1645.49     68.38 o 
  12   8   8      106.08      138.12     45.38 o 
  13   8   8      109.00      137.81     56.94 o 
 -12   9   8      264.89      231.49     49.98 o 
 -11   9   8       28.69       22.76     50.17 o 
 -10   9   8      453.47      398.55     38.03 o 
  -9   9   8      477.58      429.42     36.76 o 
  -8   9   8      207.49      198.99     28.39 o 
  -7   9   8      193.73      196.02     25.06 o 
  -6   9   8       54.38       61.59     21.38 o 
  -5   9   8     1408.99     1421.08     36.20 o 
  -4   9   8     1378.22     1412.11     29.21 o 
  -3   9   8     4506.25     4402.14     53.93 o 
  -2   9   8     1287.36     1236.14     31.97 o 
  -1   9   8     5593.37     5616.21     58.50 o 
   0   9   8     1591.72     1551.63     23.70 o 
   1   9   8     5827.67     5792.03     41.32 o 
   2   9   8     1379.16     1273.45     30.49 o 
   3   9   8     4487.61     4426.93     43.70 o 
   4   9   8     1310.38     1273.85     36.31 o 
   5   9   8     1418.00     1369.20     46.16 o 
   6   9   8       33.70       25.68     28.31 o 
   7   9   8      219.49      214.07     28.00 o 
   8   9   8      194.52      211.04     29.37 o 
   9   9   8      450.55      481.36     32.49 o 
  10   9   8      512.44      447.72     42.66 o 
  11   9   8       29.37      -10.10     42.30 o 
  12   9   8      270.78      286.94     58.31 o 
 -12  10   8       97.06       78.40     57.37 o 
 -11  10   8       64.12      102.81     47.51 o 
 -10  10   8      212.58      202.40     41.04 o 
  -9  10   8      879.26      874.38     46.94 o 
  -8  10   8      251.48      214.22     33.01 o 
  -7  10   8      889.91      921.52     41.79 o 
  -6  10   8      267.38      244.66     24.69 o 
  -5  10   8      723.43      704.86     27.95 o 
  -4  10   8      645.65      566.73     26.00 o 
  -3  10   8     2152.79     2044.92     41.31 o 
  -2  10   8     4217.25     4210.05     46.61 o 
  -1  10   8     2244.41     2153.33     26.63 o 
   0  10   8     4648.35     4793.15     35.41 o 
   1  10   8     2394.53     2463.58     35.19 o 
   2  10   8     4337.62     4215.85     65.21 o 
   3  10   8     1994.89     1916.23     33.23 o 
   4  10   8      587.07      559.20     23.51 o 
   5  10   8      673.72      641.38     35.61 o 
   6  10   8      279.03      235.65     36.96 o 
   7  10   8      882.74      872.57     41.63 o 
   8  10   8      286.49      242.64     31.77 o 
   9  10   8      901.78      918.08     37.92 o 
  10  10   8      211.72      223.04     33.71 o 
  11  10   8       67.30       55.46     43.93 o 
  12  10   8       91.55       68.81     54.81 o 
 -12  11   8      293.13      236.99    101.39 o 
 -11  11   8      356.86      326.80     70.92 o 
 -10  11   8      824.99      877.02     59.36 o 
  -9  11   8      327.99      310.57     42.56 o 
  -8  11   8     1148.35     1166.70     50.22 o 
  -7  11   8      459.84      440.38     44.88 o 
  -6  11   8      422.37      398.45     41.69 o 
  -5  11   8      445.34      436.95     25.99 o 
  -4  11   8      242.15      217.56     35.10 o 
  -3  11   8       95.44       74.09     22.90 o 
  -2  11   8      259.05      283.51     24.86 o 
  -1  11   8      429.34      385.46     20.35 o 
   0  11   8       22.72       33.48     13.48 o 
   1  11   8      431.87      387.44     18.93 o 
   2  11   8      224.32      234.61     20.72 o 
   3  11   8      117.49      111.25     20.92 o 
   4  11   8      218.97      223.29     27.35 o 
   5  11   8      449.11      425.66     30.95 o 
   6  11   8      434.20      442.58     36.27 o 
   7  11   8      467.19      483.69     39.61 o 
   8  11   8     1089.41     1124.67     48.02 o 
   9  11   8      358.19      358.47     37.95 o 
  10  11   8      840.07      889.81     45.22 o 
  11  11   8      341.74      379.19     59.16 o 
  12  11   8      304.01      338.40     72.62 o 
 -11  12   8       98.95      167.85     86.66 o 
 -10  12   8      175.14      163.92     50.22 o 
  -9  12   8      526.63      510.55     46.35 o 
  -8  12   8      456.45      515.86     51.19 o 
  -7  12   8      130.28      109.36     41.80 o 
  -6  12   8       98.86      110.85     39.24 o 
  -5  12   8      418.15      391.82     36.13 o 
  -4  12   8     1237.32     1159.81     42.80 o 
  -3  12   8     1239.31     1160.69     36.08 o 
  -2  12   8     1412.17     1467.33     37.28 o 
  -1  12   8     1562.76     1520.20     32.67 o 
   0  12   8     1594.11     1674.93     30.45 o 
   1  12   8     1595.64     1570.29     34.11 o 
   2  12   8     1428.16     1519.02     32.61 o 
   3  12   8     1296.20     1235.86     32.52 o 
   4  12   8     1190.57     1092.41     38.58 o 
   5  12   8      407.36      337.60     31.99 o 
   6  12   8      117.38      107.19     30.74 o 
   7  12   8      118.00      112.15     29.45 o 
   8  12   8      452.37      438.44     42.44 o 
   9  12   8      487.95      467.62     44.81 o 
  10  12   8      166.12      167.86     46.22 o 
  11  12   8       80.06       25.25     55.08 o 
 -10  13   8      117.97      146.68     51.07 o 
  -9  13   8       49.07       83.43     42.07 o 
  -8  13   8       91.24      105.59     46.30 o 
  -7  13   8      177.55      163.76     46.30 o 
  -6  13   8      399.59      472.01     47.04 o 
  -5  13   8       34.52       26.17     32.79 o 
  -4  13   8      520.74      522.87     38.56 o 
  -3  13   8      754.51      732.73     33.71 o 
  -2  13   8     2507.50     2474.78     48.17 o 
  -1  13   8     1676.35     1730.19     36.17 o 
   0  13   8     1548.72     1532.04     35.81 o 
   1  13   8     1681.15     1776.84     37.72 o 
   2  13   8     2518.28     2535.46     39.61 o 
   3  13   8      762.40      772.34     36.41 o 
   4  13   8      484.39      519.35     34.82 o 
   5  13   8       39.02       27.17     29.70 o 
   6  13   8      412.33      460.36     36.53 o 
   7  13   8      168.35      162.83     32.33 o 
   8  13   8       95.25      116.24     32.54 o 
   9  13   8       48.16       38.62     33.53 o 
  10  13   8      112.77      114.97     41.15 o 
  11  13   8       20.82      -31.87    100.96 o 
 -10  14   8       68.37       17.21     61.39 o 
  -9  14   8      460.46      520.21     50.51 o 
  -8  14   8      302.27      250.34     52.47 o 
  -7  14   8      309.14      289.99     50.20 o 
  -6  14   8      424.02      433.03     51.45 o 
  -5  14   8       40.68       29.67     35.17 o 
  -4  14   8      106.59       84.47     35.07 o 
  -3  14   8      111.23       92.95     28.57 o 
  -2  14   8        6.79       12.89     23.53 o 
  -1  14   8      193.31      246.61     30.28 o 
   0  14   8      142.59      122.04     28.56 o 
   1  14   8      162.10      169.19     29.08 o 
   2  14   8        8.82        4.29     24.56 o 
   3  14   8      105.81       99.01     28.21 o 
   4  14   8      114.54      142.18     31.88 o 
   5  14   8       30.99       36.37     32.11 o 
   6  14   8      425.29      466.14     38.99 o 
   7  14   8      337.66      364.07     36.08 o 
   8  14   8      262.71      269.01     35.94 o 
   9  14   8      454.71      497.29     44.63 o 
  10  14   8       70.26       60.72     67.06 o 
  -9  15   8       78.10       40.77     52.59 o 
  -8  15   8      350.51      374.82     55.19 o 
  -7  15   8      100.96      105.56     47.18 o 
  -6  15   8       94.35      117.12     46.79 o 
  -5  15   8      269.80      262.45     41.24 o 
  -4  15   8      155.96       85.32     36.51 o 
  -3  15   8      306.05      319.54     32.42 o 
  -2  15   8      357.99      354.89     33.24 o 
  -1  15   8     1011.23     1072.43     49.68 o 
   0  15   8      264.61      260.25     31.19 o 
   1  15   8     1031.75     1019.49     35.93 o 
   2  15   8      329.26      316.72     34.10 o 
   3  15   8      354.71      387.01     35.19 o 
   4  15   8      138.94      155.68     38.55 o 
   5  15   8      271.77      277.80     40.91 o 
   6  15   8      110.56      155.97     41.02 o 
   7  15   8      109.63      116.42     37.15 o 
   8  15   8      368.61      365.02     43.09 o 
   9  15   8       92.79       14.19     93.84 o 
  -8  16   8       96.61       74.36     64.73 o 
  -7  16   8        2.38       14.47     50.57 o 
  -6  16   8      105.42      123.19     51.58 o 
  -5  16   8      147.59      146.60     40.98 o 
  -4  16   8       24.73       40.22     39.72 o 
  -3  16   8      762.57      725.83     46.54 o 
  -2  16   8      684.58      731.64     36.28 o 
  -1  16   8      573.17      569.73     34.77 o 
   0  16   8      951.19     1001.64     41.14 o 
   1  16   8      562.08      544.12     38.66 o 
   2  16   8      697.37      724.48     41.09 o 
   3  16   8      766.68      813.72     42.24 o 
   4  16   8       25.86       85.28     33.98 o 
   5  16   8      157.53      120.58     40.94 o 
   6  16   8       99.99      105.39     42.33 o 
   7  16   8        6.23       26.89     42.74 o 
   8  16   8       88.57       99.98     63.41 o 
  -7  17   8      223.52      202.68     67.10 o 
  -6  17   8       22.77       72.96     50.83 o 
  -5  17   8      281.08      296.39     56.28 o 
  -4  17   8      136.27      116.21     41.01 o 
  -3  17   8       15.02        8.09     38.46 o 
  -2  17   8       73.02      117.23     31.70 o 
  -1  17   8      222.29      142.47     34.12 o 
   0  17   8      244.69      258.23     35.95 o 
   1  17   8      230.06      230.08     36.35 o 
   2  17   8       64.93       48.21     34.00 o 
   3  17   8       15.13       39.92     35.37 o 
   4  17   8      134.83      131.57     42.69 o 
   5  17   8      276.52      325.69     47.13 o 
   6  17   8       14.01       48.27     38.62 o 
   7  17   8      212.28       75.24     88.18 o 
  -6  18   8       67.38      146.60     92.02 o 
  -5  18   8       26.86       48.55     45.23 o 
  -4  18   8      171.32      141.99     45.59 o 
  -3  18   8      148.80      129.97     37.74 o 
  -2  18   8      238.01      289.01     38.42 o 
  -1  18   8       17.42       43.84     34.57 o 
   0  18   8      229.16      328.47     39.22 o 
   1  18   8       22.89       34.61     36.57 o 
   2  18   8      251.41      277.00     39.71 o 
   3  18   8      141.70      135.84     42.34 o 
   4  18   8      177.50      214.75     45.98 o 
   5  18   8       34.45       78.76     43.02 o 
  -4  19   8      275.76      268.01     57.20 o 
  -3  19   8      163.25      202.58     53.63 o 
  -2  19   8      137.24      128.31     50.48 o 
  -1  19   8      597.37      641.86     45.60 o 
   0  19   8      258.25      255.15     40.49 o 
   1  19   8      608.70      612.28     45.48 o 
   2  19   8      128.29      124.90     43.45 o 
   3  19   8      144.45      197.08     52.27 o 
   4  19   8      272.73      347.00     88.11 o 
  -2  20   8       36.81       61.74     66.75 o 
  -1  20   8      115.11      132.13     64.76 o 
   0  20   8      107.62       86.74     82.23 o 
   1   0   9     1312.19     1249.43     33.38 o 
   2   0   9      674.67      660.24     12.15 o 
   3   0   9     6081.56     6193.86     47.02 o 
   4   0   9        9.63       31.08      5.63 o 
   5   0   9     3241.00     3121.57     39.36 o 
   6   0   9     8063.83     8224.48     65.08 o 
   7   0   9     1088.10     1054.47     32.50 o 
   8   0   9     1329.53     1324.01     38.36 o 
   9   0   9       21.35       40.66     32.23 o 
  10   0   9     1328.47     1309.74     37.76 o 
  11   0   9      160.81      139.29     42.79 o 
  12   0   9      406.09      429.74     53.18 o 
  13   0   9       50.34       22.43     50.63 o 
  14   0   9       78.96       88.05     65.81 o 
 -14   1   9       24.27       28.28     86.00 o 
 -13   1   9      455.31      423.19     58.75 o 
 -12   1   9       35.54       27.86     46.05 o 
 -11   1   9      406.57      416.57     32.69 o 
 -10   1   9       67.32       72.98     32.14 o 
  -9   1   9      581.56      592.24     41.74 o 
  -8   1   9       11.76       14.21     31.34 o 
  -7   1   9     3957.90     4195.26    100.73 o 
  -6   1   9      585.25      513.47     25.06 o 
  -5   1   9     3965.69     3603.49    250.99 o 
  -4   1   9     9788.27     9971.09    110.35 o 
  -3   1   9     1628.09     1654.06     17.33 o 
  -2   1   9    13152.74    13981.82     82.65 o 
  -1   1   9       81.45       99.27     11.66 o 
   0   1   9     8698.58     8712.74     60.94 o 
   1   1   9      118.73      128.11      7.00 o 
   2   1   9    13890.58    14712.10     58.29 o 
   3   1   9     1899.96     2025.96     20.24 o 
   4   1   9     9907.43    10271.14     41.86 o 
   5   1   9     3752.81     3678.79     35.60 o 
   6   1   9      506.58      452.75     21.89 o 
   7   1   9     3894.18     3855.12     40.95 o 
   8   1   9       17.16       32.47     19.60 o 
   9   1   9      581.76      537.64     28.30 o 
  10   1   9       74.75      126.46     26.45 o 
  11   1   9      418.29      408.37     46.87 o 
  12   1   9       35.18       35.35     46.55 o 
  13   1   9      418.70      438.79     56.81 o 
  14   1   9       35.82        9.92     62.89 o 
 -13   2   9       25.36       62.26     52.19 o 
 -12   2   9      348.36      342.73     50.99 o 
 -11   2   9       20.41       66.51     35.47 o 
 -10   2   9      409.99      393.12     43.76 o 
  -9   2   9       21.03       84.52     35.74 o 
  -8   2   9     1007.52     1031.43     43.56 o 
  -7   2   9      581.72      554.82     38.85 o 
  -6   2   9     2298.17     2226.70     46.48 o 
  -5   2   9     1690.15     1713.44     23.33 o 
  -4   2   9     4685.79     4659.35     38.06 o 
  -3   2   9     4809.30     4787.40     23.23 o 
  -2   2   9     1401.73     1509.91     12.96 o 
  -1   2   9     6514.07     6129.87     30.22 o 
   0   2   9       16.33       17.67      8.12 o 
   1   2   9     6150.38     5917.00     81.92 o 
   2   2   9     1241.78     1338.53     18.06 o 
   3   2   9     4429.47     4323.82     30.15 o 
   4   2   9     5004.16     5034.28     34.01 o 
   5   2   9     1723.22     1633.69     55.10 o 
   6   2   9     2396.90     2381.50     28.34 o 
   7   2   9      574.26      514.57     20.65 o 
   8   2   9     1025.51     1001.52     25.77 o 
   9   2   9       30.06       31.31     21.13 o 
  10   2   9      399.55      405.72     29.38 o 
  11   2   9       18.78        6.02     41.21 o 
  12   2   9      308.85      342.71     51.16 o 
  13   2   9       31.41       64.09     48.51 o 
  14   2   9      314.30      248.66     98.85 o 
 -13   3   9      267.15      291.92     55.95 o 
 -12   3   9      131.19      143.79     40.21 o 
 -11   3   9      558.17      514.74     48.75 o 
 -10   3   9      387.01      355.34     43.24 o 
  -9   3   9     1670.67     1609.46     45.55 o 
  -8   3   9      290.01      268.45     29.50 o 
  -7   3   9     2239.07     2271.04     38.80 o 
  -6   3   9     3840.71     3882.48     38.00 o 
  -5   3   9      563.66      595.88     18.18 o 
  -4   3   9     6044.63     6081.95     57.66 o 
  -3   3   9      420.98      417.78     10.95 o 
  -2   3   9     4831.27     4930.84     28.54 o 
  -1   3   9      504.18      534.23     21.44 o 
   0   3   9       64.42       81.09      7.97 o 
   1   3   9      509.27      563.95     25.35 o 
   2   3   9     4600.17     4714.61     51.01 o 
   3   3   9      431.82      431.71     11.29 o 
   4   3   9     6078.90     6260.62     41.36 o 
   5   3   9      476.91      472.39     19.31 o 
   6   3   9     4080.82     4040.28     35.91 o 
   7   3   9     2190.56     2200.11     30.98 o 
   8   3   9      326.91      293.15     20.61 o 
   9   3   9     1494.88     1462.08     33.01 o 
  10   3   9      375.43      361.31     31.47 o 
  11   3   9      586.77      590.16     49.70 o 
  12   3   9      133.92      150.52     47.84 o 
  13   3   9      255.53      320.01     55.47 o 
  14   3   9      171.86      217.18    100.12 o 
 -13   4   9       66.09       69.97     41.15 o 
 -12   4   9     1003.84     1035.57     50.34 o 
 -11   4   9       28.62       32.55     33.54 o 
 -10   4   9      738.24      737.97     35.76 o 
  -9   4   9       88.80      102.51     26.61 o 
  -8   4   9      961.87     1024.72     30.18 o 
  -7   4   9      362.61      313.08     18.84 o 
  -6   4   9     2531.17     2646.22     33.64 o 
  -5   4   9     3474.95     3471.69     34.71 o 
  -4   4   9     3519.93     3469.73     37.22 o 
  -3   4   9     2351.78     2229.55     25.07 o 
  -2   4   9      529.78      541.51     11.42 o 
  -1   4   9     8352.95     8541.60     47.60 o 
   0   4   9     1181.44     1127.60     20.95 o 
   1   4   9     8543.17     8774.79     94.16 o 
   2   4   9      679.82      709.03     19.50 o 
   3   4   9     2390.64     2304.91     38.59 o 
   4   4   9     3503.59     3346.58     54.91 o 
   5   4   9     3492.35     3515.90     39.00 o 
   6   4   9     2544.15     2570.93     33.63 o 
   7   4   9      416.50      368.23     22.20 o 
   8   4   9      981.01      990.37     24.69 o 
   9   4   9      100.13       96.93     23.89 o 
  10   4   9      696.49      636.72     34.28 o 
  11   4   9       20.97       55.17     37.48 o 
  12   4   9      990.62     1004.22     60.71 o 
  13   4   9       70.45       95.27     52.43 o 
 -13   5   9      412.88      470.87     60.12 o 
 -12   5   9      154.83      214.42     39.57 o 
 -11   5   9      361.09      384.92     40.60 o 
 -10   5   9      176.89      214.18     28.04 o 
  -9   5   9      160.52      148.44     21.97 o 
  -8   5   9      244.90      266.75     20.79 o 
  -7   5   9     2001.80     2007.85     50.33 o 
  -6   5   9      508.37      522.55     21.74 o 
  -5   5   9     2506.43     2476.29     31.28 o 
  -4   5   9     3519.56     3584.97     29.93 o 
  -3   5   9     1288.79     1206.86     20.98 o 
  -2   5   9     9771.06     9903.97     59.77 o 
  -1   5   9     1129.24     1157.30     13.53 o 
   0   5   9    11652.58    11794.93     52.58 o 
   1   5   9     1080.57     1089.84     24.25 o 
   2   5   9    10039.34    10388.37     65.66 o 
   3   5   9     1283.49     1195.60     23.47 o 
   4   5   9     3627.74     3622.13     41.82 o 
   5   5   9     2498.67     2421.58     34.90 o 
   6   5   9      515.79      469.68     24.22 o 
   7   5   9     1875.81     1863.94     33.73 o 
   8   5   9      236.46      236.98     20.80 o 
   9   5   9      143.12      146.87     22.94 o 
  10   5   9      183.38      212.61     29.91 o 
  11   5   9      351.06      382.25     43.01 o 
  12   5   9      163.31      199.52     44.63 o 
  13   5   9      416.20      432.00     55.80 o 
 -13   6   9       35.56       67.39     55.91 o 
 -12   6   9      593.77      633.85     59.97 o 
 -11   6   9       44.12       22.94     34.31 o 
 -10   6   9      588.71      603.91     31.44 o 
  -9   6   9       85.76       71.03     23.86 o 
  -8   6   9      522.63      583.40     26.75 o 
  -7   6   9      598.58      582.11     21.62 o 
  -6   6   9     1145.16     1050.16     26.78 o 
  -5   6   9     4573.70     4704.77     43.44 o 
  -4   6   9       29.06       41.80     14.51 o 
  -3   6   9     6058.56     6317.49     41.42 o 
  -2   6   9       69.40       97.25      9.95 o 
  -1   6   9     3290.14     3415.26     23.74 o 
   0   6   9     1028.47     1127.32     20.10 o 
   1   6   9     3175.89     3350.16     36.49 o 
   2   6   9       79.74      105.61     16.05 o 
   3   6   9     5884.91     5930.81     57.21 o 
   4   6   9       15.79       43.31     18.01 o 
   5   6   9     4509.49     4537.16     51.71 o 
   6   6   9     1154.79     1072.87     38.07 o 
   7   6   9      556.12      516.98     25.33 o 
   8   6   9      558.89      546.14     27.29 o 
   9   6   9       85.62       98.30     25.56 o 
  10   6   9      587.21      613.56     33.00 o 
  11   6   9       45.69       53.87     38.93 o 
  12   6   9      601.84      622.46     50.42 o 
  13   6   9       35.06       49.40     52.06 o 
 -13   7   9       45.60      -32.99     96.70 o 
 -12   7   9       19.46       44.44     53.20 o 
 -11   7   9      953.42      918.99     52.49 o 
 -10   7   9      201.44      208.79     27.70 o 
  -9   7   9      568.56      599.62     30.51 o 
  -8   7   9       30.01       38.76     22.09 o 
  -7   7   9      610.79      599.58     28.92 o 
  -6   7   9     1386.44     1309.59     28.26 o 
  -5   7   9     1995.57     2018.25     34.82 o 
  -4   7   9     1512.63     1570.26     27.93 o 
  -3   7   9     2541.07     2482.43     29.07 o 
  -2   7   9     3024.31     2993.14     28.80 o 
  -1   7   9      860.13      849.64     17.07 o 
   0   7   9      965.67      819.11     19.71 o 
   1   7   9      769.68      741.60     21.49 o 
   2   7   9     2781.93     2755.88     43.87 o 
   3   7   9     2513.64     2449.69     35.12 o 
   4   7   9     1484.56     1503.73     28.54 o 
   5   7   9     1961.82     1969.67     36.93 o 
   6   7   9     1315.64     1228.77     36.08 o 
   7   7   9      615.98      564.69     29.47 o 
   8   7   9       37.28       53.48     23.81 o 
   9   7   9      509.37      532.34     31.64 o 
  10   7   9      225.69      256.26     29.58 o 
  11   7   9      962.51      961.70     65.45 o 
  12   7   9       19.49       10.50     43.84 o 
  13   7   9       54.55       82.82     48.14 o 
 -13   8   9       12.73       30.62    101.49 o 
 -12   8   9      417.99      373.55     50.76 o 
 -11   8   9      245.29      259.32     47.17 o 
 -10   8   9        8.59       23.18     33.32 o 
  -9   8   9      498.60      502.34     30.02 o 
  -8   8   9      956.77      952.27     31.77 o 
  -7   8   9       30.68       34.27     19.75 o 
  -6   8   9     2600.75     2522.76     42.12 o 
  -5   8   9      957.29      861.77     26.05 o 
  -4   8   9     1779.78     1831.67     44.04 o 
  -3   8   9     2209.21     2163.85     26.13 o 
  -2   8   9     1174.90     1111.25     18.24 o 
  -1   8   9    10785.35    10906.03     56.84 o 
   0   8   9        1.77       13.96      9.79 o 
   1   8   9    10545.46    10801.11     72.28 o 
   2   8   9     1061.63     1051.64     23.56 o 
   3   8   9     2302.98     2230.63     34.98 o 
   4   8   9     1853.06     1818.19     32.20 o 
   5   8   9     1013.07      945.64     26.45 o 
   6   8   9     2725.90     2605.90     44.02 o 
   7   8   9       28.92       45.98     24.65 o 
   8   8   9      898.61      908.02     33.00 o 
   9   8   9      462.15      480.56     31.86 o 
  10   8   9       10.68       15.22     28.99 o 
  11   8   9      230.56      203.21     52.76 o 
  12   8   9      438.54      437.06     49.33 o 
  13   8   9        6.50       25.63     61.37 o 
 -12   9   9      113.77      151.32     49.63 o 
 -11   9   9      166.90      174.35     47.18 o 
 -10   9   9       10.97       11.99     34.47 o 
  -9   9   9     1115.98     1093.93     42.84 o 
  -8   9   9      150.90      178.33     34.53 o 
  -7   9   9      943.80      991.80     30.44 o 
  -6   9   9      800.06      734.39     29.47 o 
  -5   9   9      607.40      611.48     24.81 o 
  -4   9   9     3693.95     3771.62     56.19 o 
  -3   9   9      362.82      343.72     18.65 o 
  -2   9   9     3394.99     3272.34     42.99 o 
  -1   9   9       35.08       51.78     12.97 o 
   0   9   9     5216.77     5399.56     37.29 o 
   1   9   9       41.03       54.68     12.20 o 
   2   9   9     3457.28     3527.53     38.74 o 
   3   9   9      344.12      313.40     22.96 o 
   4   9   9     3692.39     3693.28     45.56 o 
   5   9   9      622.23      621.83     33.15 o 
   6   9   9      844.83      815.26     39.20 o 
   7   9   9     1026.47     1029.63     36.70 o 
   8   9   9      141.00      128.74     30.15 o 
   9   9   9     1180.62     1195.17     39.06 o 
  10   9   9       14.31       40.91     29.88 o 
  11   9   9      179.28      146.15     44.08 o 
  12   9   9       97.96      112.85     45.60 o 
 -12  10   9      230.47      257.94     60.02 o 
 -11  10   9       58.19       14.41     53.94 o 
 -10  10   9      700.06      706.49     48.02 o 
  -9  10   9       15.77        9.81     37.61 o 
  -8  10   9      261.15      241.85     34.03 o 
  -7  10   9      226.98      289.03     34.55 o 
  -6  10   9      862.52      809.15     31.04 o 
  -5  10   9     1012.69      970.94     28.78 o 
  -4  10   9      289.59      310.92     24.09 o 
  -3  10   9     2625.61     2739.58     37.79 o 
  -2  10   9      843.29      819.74     26.00 o 
  -1  10   9      785.24      726.30     19.65 o 
   0  10   9      783.15      801.53     21.60 o 
   1  10   9      827.68      779.65     19.55 o 
   2  10   9      879.85      830.35     25.49 o 
   3  10   9     2564.75     2637.80     38.64 o 
   4  10   9      214.85      236.77     22.61 o 
   5  10   9      877.94      858.54     38.00 o 
   6  10   9      775.40      718.23     38.21 o 
   7  10   9      221.43      228.93     34.77 o 
   8  10   9      241.47      255.59     37.37 o 
   9  10   9       24.13       40.65     29.83 o 
  10  10   9      737.97      749.26     39.53 o 
  11  10   9       43.58       20.50     43.87 o 
  12  10   9      219.78      142.37     68.93 o 
 -11  11   9      103.36       53.13     67.98 o 
 -10  11   9      100.58      169.57     46.42 o 
  -9  11   9       87.12       99.88     41.98 o 
  -8  11   9      298.58      285.42     39.88 o 
  -7  11   9      745.73      766.57     49.55 o 
  -6  11   9       63.59       64.98     37.64 o 
  -5  11   9     1626.26     1698.24     47.69 o 
  -4  11   9      769.13      765.25     29.66 o 
  -3  11   9      479.53      432.33     27.39 o 
  -2  11   9      856.06      812.92     29.78 o 
  -1  11   9      104.44       93.23     17.83 o 
   0  11   9     2124.61     2054.08     29.25 o 
   1  11   9       78.13       88.05     20.79 o 
   2  11   9      871.18      834.04     25.32 o 
   3  11   9      570.09      544.91     25.82 o 
   4  11   9      739.06      688.07     33.89 o 
   5  11   9     1732.74     1812.39     72.75 o 
   6  11   9       70.45       59.72     32.58 o 
   7  11   9      762.73      770.33     38.69 o 
   8  11   9      275.37      252.40     39.50 o 
   9  11   9      100.80      131.76     35.71 o 
  10  11   9      101.90      136.51     38.73 o 
  11  11   9      105.27       78.01     53.47 o 
 -11  12   9       46.46       34.73     91.44 o 
 -10  12   9      109.45      104.91     48.56 o 
  -9  12   9       64.84       96.54     41.58 o 
  -8  12   9      657.30      628.08     44.21 o 
  -7  12   9      351.08      402.94     45.99 o 
  -6  12   9      282.91      242.92     41.96 o 
  -5  12   9      820.83      854.40     42.01 o 
  -4  12   9       80.19       83.62     30.91 o 
  -3  12   9      898.54      837.08     36.31 o 
  -2  12   9       85.00       90.40     24.31 o 
  -1  12   9      916.50      941.46     27.70 o 
   0  12   9       90.02       82.48     19.34 o 
   1  12   9      893.57      943.14     29.63 o 
   2  12   9       99.11       83.31     21.04 o 
   3  12   9      888.36      852.90     28.80 o 
   4  12   9       91.22      102.05     28.43 o 
   5  12   9      824.73      809.76     37.32 o 
   6  12   9      312.33      325.19     33.20 o 
   7  12   9      373.85      373.96     33.02 o 
   8  12   9      660.30      705.00     41.66 o 
   9  12   9       53.15       57.17     39.93 o 
  10  12   9      108.62      156.75     40.26 o 
  11  12   9       42.73      107.93     67.34 o 
 -10  13   9       54.61       77.45     67.86 o 
  -9  13   9      401.26      413.71     47.71 o 
  -8  13   9       12.27       39.06     47.04 o 
  -7  13   9      277.37      270.03     46.41 o 
  -6  13   9      611.02      674.96     50.26 o 
  -5  13   9       85.28       86.80     34.22 o 
  -4  13   9     1022.25      961.13     55.75 o 
  -3  13   9      355.79      332.73     29.84 o 
  -2  13   9      796.54      764.01     29.59 o 
  -1  13   9      902.57      920.22     34.71 o 
   0  13   9       96.03       83.02     25.62 o 
   1  13   9      973.63      977.24     34.93 o 
   2  13   9      792.45      766.41     28.66 o 
   3  13   9      311.22      282.51     27.74 o 
   4  13   9     1046.91     1004.14     39.78 o 
   5  13   9       60.92       73.10     30.87 o 
   6  13   9      654.60      652.48     39.37 o 
   7  13   9      316.66      281.26     33.59 o 
   8  13   9       10.44       39.23     32.58 o 
   9  13   9      424.64      486.58     38.94 o 
  10  13   9       45.86       59.34     37.56 o 
 -10  14   9       38.55      -19.02     91.67 o 
  -9  14   9      206.59      267.99     47.42 o 
  -8  14   9      494.32      484.92     55.09 o 
  -7  14   9      169.10      216.08     49.51 o 
  -6  14   9      415.86      429.81     50.66 o 
  -5  14   9      368.46      313.45     40.27 o 
  -4  14   9      715.72      704.41     42.87 o 
  -3  14   9      385.33      376.53     31.42 o 
  -2  14   9      270.02      313.65     33.64 o 
  -1  14   9     1174.71     1138.35     38.58 o 
   0  14   9      260.16      308.74     29.85 o 
   1  14   9     1187.88     1099.95     37.37 o 
   2  14   9      263.79      290.80     25.80 o 
   3  14   9      371.39      346.19     29.85 o 
   4  14   9      714.68      698.86     38.63 o 
   5  14   9      345.59      351.95     36.19 o 
   6  14   9      430.68      516.72     39.57 o 
   7  14   9      181.89      215.89     34.72 o 
   8  14   9      464.00      491.24     39.03 o 
   9  14   9      221.33      289.70     38.26 o 
  10  14   9       33.23      124.01    103.87 o 
  -9  15   9      228.86      294.97     64.12 o 
  -8  15   9       98.16       87.77     51.84 o 
  -7  15   9      476.30      398.25     53.94 o 
  -6  15   9      310.64      386.14     52.95 o 
  -5  15   9      278.53      229.10     41.00 o 
  -4  15   9      547.33      555.95     44.10 o 
  -3  15   9        7.26       11.82     35.13 o 
  -2  15   9      484.46      482.60     34.94 o 
  -1  15   9      212.63      192.23     29.15 o 
   0  15   9     1542.62     1369.94     51.74 o 
   1  15   9      183.55      161.60     28.54 o 
   2  15   9      481.49      470.30     35.60 o 
   3  15   9        6.39       35.30     31.56 o 
   4  15   9      586.70      577.59     45.01 o 
   5  15   9      242.07      211.84     40.46 o 
   6  15   9      343.99      368.98     45.09 o 
   7  15   9      454.76      462.39     42.60 o 
   8  15   9      101.74      146.09     41.11 o 
   9  15   9      207.83      270.52     79.38 o 
  -8  16   9      105.52      115.38     66.52 o 
  -7  16   9       79.35      111.88     51.96 o 
  -6  16   9       91.39       72.08     49.60 o 
  -5  16   9      281.65      314.37     43.81 o 
  -4  16   9      280.37      338.64     43.46 o 
  -3  16   9      572.25      603.69     46.21 o 
  -2  16   9       94.23      143.62     30.45 o 
  -1  16   9       28.31       -2.69     32.10 o 
   0  16   9      270.43      278.18     33.75 o 
   1  16   9       24.19       33.20     32.78 o 
   2  16   9      101.82       88.04     33.18 o 
   3  16   9      550.08      575.53     45.66 o 
   4  16   9      266.51      299.68     42.14 o 
   5  16   9      328.96      352.90     44.81 o 
   6  16   9       87.97      145.06     43.17 o 
   7  16   9       80.03      156.73     40.07 o 
   8  16   9       98.24      211.93     70.06 o 
  -7  17   9      118.11      112.06     62.86 o 
  -6  17   9       12.60       28.06     51.80 o 
  -5  17   9      204.48      250.57     45.45 o 
  -4  17   9      181.27      153.86     42.95 o 
  -3  17   9      127.19      126.67     41.18 o 
  -2  17   9      550.04      525.31     36.46 o 
  -1  17   9      216.27      272.49     36.23 o 
   0  17   9      405.15      427.10     37.28 o 
   1  17   9      186.77      235.53     36.61 o 
   2  17   9      519.77      512.10     43.61 o 
   3  17   9      131.29      170.74     41.43 o 
   4  17   9      182.28      179.33     44.06 o 
   5  17   9      179.89      255.47     44.60 o 
   6  17   9       14.87       48.57     43.04 o 
  -5  18   9       80.13      115.67     45.10 o 
  -4  18   9      125.02       94.11     43.63 o 
  -3  18   9      165.55      113.69     37.82 o 
  -2  18   9       42.72       39.56     36.46 o 
  -1  18   9      731.04      766.81     44.31 o 
   0  18   9      372.61      395.60     40.94 o 
   1  18   9      751.45      811.33     47.11 o 
   2  18   9       38.60       -6.41     42.13 o 
   3  18   9      163.16      104.23     43.98 o 
   4  18   9      124.67      175.20     43.94 o 
   5  18   9       72.44      102.62     45.32 o 
  -4  19   9      194.92      202.78     56.50 o 
  -3  19   9       55.22       23.47     52.36 o 
  -2  19   9      174.37      187.29     53.38 o 
  -1  19   9      243.55      315.77     41.32 o 
   0  19   9       25.26       33.21     42.76 o 
   1  19   9      251.43      293.02     46.25 o 
   2  19   9      156.61      165.46     43.11 o 
   3  19   9       52.76       29.58     47.40 o 
   4  19   9      159.01      185.13     81.95 o 
   0   0  10     8093.73     7654.36    119.83 o 
   1   0  10     2233.85     2234.31     31.38 o 
   2   0  10     3878.49     3660.05     21.80 o 
   3   0  10      553.52      491.09     10.66 o 
   4   0  10      996.59      963.66     19.31 o 
   5   0  10     7157.55     7525.34     69.27 o 
   6   0  10      296.46      291.54     26.64 o 
   7   0  10     6886.81     7150.46     71.30 o 
   8   0  10        0.67       25.74     26.20 o 
   9   0  10      558.51      589.43     34.82 o 
  10   0  10        3.95       15.67     27.13 o 
  11   0  10      102.79      145.14     29.67 o 
  12   0  10        9.61      -18.03     46.88 o 
  13   0  10      249.78      203.05     53.11 o 
  14   0  10        4.11       41.03     92.46 o 
 -13   1  10       68.70       90.02     52.03 o 
 -12   1  10      364.30      410.41     51.85 o 
 -11   1  10        8.75       36.64     29.46 o 
 -10   1  10      423.61      424.37     38.03 o 
  -9   1  10       97.84      124.11     35.32 o 
  -8   1  10     2530.86     2392.97     56.16 o 
  -7   1  10      281.64      291.90     32.03 o 
  -6   1  10      345.30      292.89     22.73 o 
  -5   1  10     2546.52     2515.01     53.09 o 
  -4   1  10     1474.28     1442.50     27.98 o 
  -3   1  10    11311.94    11720.90     87.09 o 
  -2   1  10     2173.95     2266.77     19.92 o 
  -1   1  10     5659.49     5909.76     64.87 o 
   0   1  10     1205.24     1391.42     24.49 o 
   1   1  10     5485.16     5769.06     69.53 o 
   2   1  10     2283.76     2371.63     18.90 o 
   3   1  10    11019.68    11445.77     50.27 o 
   4   1  10     1558.36     1619.35     28.56 o 
   5   1  10     2482.20     2496.24     50.36 o 
   6   1  10      381.23      344.88     29.83 o 
   7   1  10      269.78      284.66     21.15 o 
   8   1  10     2548.66     2535.77     41.91 o 
   9   1  10       99.95      119.53     24.51 o 
  10   1  10      433.99      431.13     30.92 o 
  11   1  10        8.71        7.78     32.63 o 
  12   1  10      383.90      371.20     52.32 o 
  13   1  10       61.03      110.03     52.16 o 
  14   1  10      153.18      159.55     99.43 o 
 -14   2  10      184.14      208.17     72.87 o 
 -13   2  10      131.83      183.10     53.16 o 
 -12   2  10       38.77       27.26     47.42 o 
 -11   2  10      517.12      562.39     42.87 o 
 -10   2  10      105.20      110.57     40.80 o 
  -9   2  10      859.83      846.86     45.84 o 
  -8   2  10      330.94      357.06     38.22 o 
  -7   2  10     1585.49     1473.43     45.16 o 
  -6   2  10      463.11      470.13     20.38 o 
  -5   2  10     2358.17     2399.80     23.04 o 
  -4   2  10    12458.87    12874.48     71.93 o 
  -3   2  10     4142.89     4451.75     46.47 o 
  -2   2  10     6411.37     6551.56     30.34 o 
  -1   2  10      378.23      410.25     12.20 o 
   0   2  10      416.23      360.01     14.59 o 
   1   2  10      325.12      342.28     14.25 o 
   2   2  10     6343.58     6406.31     60.66 o 
   3   2  10     4051.62     4431.04     30.74 o 
   4   2  10    11939.17    12366.86     74.14 o 
   5   2  10     2383.29     2444.28     45.74 o 
   6   2  10      518.61      494.12     18.36 o 
   7   2  10     1562.88     1447.25     29.54 o 
   8   2  10      306.97      282.41     21.55 o 
   9   2  10      847.44      838.79     29.33 o 
  10   2  10      106.45      103.97     27.89 o 
  11   2  10      419.79      403.64     37.46 o 
  12   2  10       35.71       39.84     46.57 o 
  13   2  10      115.11      157.70     53.57 o 
  14   2  10      199.80      111.44     93.46 o 
 -13   3  10       23.36       37.78     41.51 o 
 -12   3  10       72.38       48.81     34.48 o 
 -11   3  10       87.69       87.23     34.81 o 
 -10   3  10      156.41      158.45     42.27 o 
  -9   3  10       42.35       47.36     29.82 o 
  -8   3  10     1392.63     1364.08     40.87 o 
  -7   3  10      194.59      183.24     21.12 o 
  -6   3  10    11351.85    11803.26     97.80 o 
  -5   3  10     1974.20     2114.47     40.98 o 
  -4   3  10     9133.45     9493.10     60.43 o 
  -3   3  10     4389.65     4353.86     25.39 o 
  -2   3  10     2237.48     2226.64     37.26 o 
  -1   3  10     6805.26     6614.17     40.05 o 
   0   3  10     2114.93     2080.77     17.63 o 
   1   3  10     7122.56     6982.07     47.61 o 
   2   3  10     2151.41     2148.98     24.91 o 
   3   3  10     4372.51     4336.52     31.27 o 
   4   3  10     8767.83     9123.56     56.80 o 
   5   3  10     1860.68     1910.29     31.91 o 
   6   3  10    11170.38    11419.02     65.64 o 
   7   3  10      198.96      166.75     18.25 o 
   8   3  10     1325.86     1286.94     29.70 o 
   9   3  10       47.43       29.48     20.83 o 
  10   3  10      170.73      180.84     29.05 o 
  11   3  10       86.05       99.42     35.23 o 
  12   3  10       56.53       28.50     46.71 o 
  13   3  10       20.00       26.46     50.27 o 
 -13   4  10      505.19      445.56     48.10 o 
 -12   4  10        1.54       -9.81     37.73 o 
 -11   4  10      549.25      558.09     43.42 o 
 -10   4  10      269.00      271.87     35.64 o 
  -9   4  10     1018.41     1035.57     34.44 o 
  -8   4  10      220.88      223.94     22.19 o 
  -7   4  10     2457.94     2515.56     36.10 o 
  -6   4  10     1406.09     1449.13     27.49 o 
  -5   4  10     4764.64     5004.52     46.14 o 
  -4   4  10     1829.15     1813.99     22.70 o 
  -3   4  10     1348.80     1325.00     27.43 o 
  -2   4  10     3090.13     2954.43     44.51 o 
  -1   4  10     1340.30     1305.80     24.19 o 
   0   4  10     2766.47     2798.30     38.91 o 
   1   4  10     1308.37     1234.61     39.82 o 
   2   4  10     3283.51     3215.21     50.68 o 
   3   4  10     1461.53     1277.27     67.79 o 
   4   4  10     1818.64     1776.29     36.83 o 
   5   4  10     4406.69     4496.62     43.49 o 
   6   4  10     1421.93     1496.68     28.34 o 
   7   4  10     2369.39     2384.58     33.22 o 
   8   4  10      229.91      213.52     19.38 o 
   9   4  10     1037.29      965.98     28.63 o 
  10   4  10      268.91      270.84     30.79 o 
  11   4  10      559.25      533.53     45.29 o 
  12   4  10        4.05       67.77     49.69 o 
  13   4  10      497.43      506.61     69.99 o 
 -13   5  10       99.85       92.16     55.01 o 
 -12   5  10      105.44      129.06     39.79 o 
 -11   5  10        9.61       49.80     35.28 o 
 -10   5  10      655.63      607.55     41.21 o 
  -9   5  10      213.71      243.00     25.60 o 
  -8   5  10     1637.45     1535.71     33.71 o 
  -7   5  10      308.36      354.62     22.35 o 
  -6   5  10      957.46      948.33     25.22 o 
  -5   5  10     4554.81     4685.09     48.09 o 
  -4   5  10     1634.16     1702.58     22.55 o 
  -3   5  10     4729.41     4812.83     45.10 o 
  -2   5  10      169.51      172.55     10.45 o 
  -1   5  10     1456.02     1436.54     15.53 o 
   1   5  10     1381.63     1386.68     23.09 o 
   2   5  10      190.99      173.64     12.91 o 
   3   5  10     4711.48     4783.56     41.14 o 
   4   5  10     1655.23     1734.95     29.32 o 
   5   5  10     4595.92     4581.15     45.85 o 
   6   5  10     1036.84      990.33     26.07 o 
   7   5  10      354.45      344.33     23.02 o 
   8   5  10     1603.87     1594.35     31.06 o 
   9   5  10      212.07      245.54     24.30 o 
  10   5  10      698.44      710.95     33.23 o 
  11   5  10        9.62       37.04     38.54 o 
  12   5  10      142.54      124.79     43.25 o 
  13   5  10       96.89      126.02     53.82 o 
 -13   6  10       63.84      138.70     57.37 o 
 -12   6  10       42.11       50.90     53.69 o 
 -11   6  10      157.72      159.63     37.78 o 
 -10   6  10       65.00       70.88     30.02 o 
  -9   6  10       12.50        7.79     22.73 o 
  -8   6  10        1.73        2.02     21.31 o 
  -7   6  10     2675.85     2704.95     50.38 o 
  -6   6  10      561.55      562.79     23.16 o 
  -5   6  10     3791.80     3813.31     36.70 o 
  -4   6  10     2071.83     2028.08     27.10 o 
  -3   6  10     1966.06     1941.73     25.23 o 
  -2   6  10     3681.42     3641.25     25.93 o 
  -1   6  10      654.66      575.01     13.79 o 
   0   6  10    10013.45    10434.02     94.81 o 
   1   6  10      659.62      569.81     19.86 o 
   2   6  10     3823.20     3796.61     52.89 o 
   3   6  10     2007.00     2018.90     36.79 o 
   4   6  10     2112.56     2017.53     32.31 o 
   5   6  10     3745.50     3703.33     74.07 o 
   6   6  10      533.39      467.72     25.35 o 
   7   6  10     2644.16     2645.07     39.84 o 
   8   6  10        1.92       34.58     22.63 o 
   9   6  10       22.43       27.82     24.87 o 
  10   6  10       75.92       68.95     27.43 o 
  11   6  10      157.56      179.27     41.81 o 
  12   6  10       43.89       32.67     43.59 o 
  13   6  10       56.84       56.35     52.84 o 
 -13   7  10       29.46      -55.08     94.80 o 
 -12   7  10      242.56      274.19     57.51 o 
 -11   7  10      138.02      142.93     44.08 o 
 -10   7  10      267.79      302.56     34.50 o 
  -9   7  10      143.54      155.97     25.30 o 
  -8   7  10     1966.17     2052.71     38.99 o 
  -7   7  10      296.21      310.61     23.77 o 
  -6   7  10     3801.31     3885.08     40.87 o 
  -5   7  10      851.43      854.98     27.15 o 
  -4   7  10     3431.43     3383.23     34.76 o 
  -3   7  10     2192.62     2114.89     27.63 o 
  -2   7  10      609.21      585.38     14.58 o 
  -1   7  10     1495.23     1473.58     18.34 o 
   0   7  10      274.67      328.15     15.82 o 
   1   7  10     1566.32     1512.27     29.71 o 
   2   7  10      582.64      577.89     21.05 o 
   3   7  10     2243.42     2117.06     33.51 o 
   4   7  10     3289.63     3279.60     52.00 o 
   5   7  10      777.36      740.21     21.89 o 
   6   7  10     3743.85     3642.67     47.89 o 
   7   7  10      251.60      267.76     27.09 o 
   8   7  10     1902.56     1894.45     42.99 o 
   9   7  10      124.57      169.74     27.18 o 
  10   7  10      283.29      319.48     31.49 o 
  11   7  10      128.44      112.08     41.69 o 
  12   7  10      229.44      278.36     47.28 o 
  13   7  10       25.09       26.50     63.00 o 
 -12   8  10       67.69       87.62     55.01 o 
 -11   8  10      508.00      467.16     50.13 o 
 -10   8  10       47.17       18.55     40.69 o 
  -9   8  10      715.51      733.67     32.15 o 
  -8   8  10      348.67      376.37     26.83 o 
  -7   8  10      700.08      670.26     29.43 o 
  -6   8  10     1152.88     1120.21     29.30 o 
  -5   8  10      186.42      156.65     19.95 o 
  -4   8  10     3918.54     3911.50     52.54 o 
  -3   8  10      257.54      257.80     15.51 o 
  -2   8  10      345.39      306.98     13.09 o 
  -1   8  10      277.49      268.73     14.18 o 
   0   8  10     1334.75     1336.64     24.45 o 
   1   8  10      255.66      240.87     16.74 o 
   2   8  10      381.98      353.71     20.36 o 
   3   8  10      252.90      261.95     21.68 o 
   4   8  10     4047.51     4081.33     53.06 o 
   5   8  10      175.52      172.90     20.41 o 
   6   8  10     1162.54     1176.03     34.62 o 
   7   8  10      715.70      728.78     32.21 o 
   8   8  10      347.28      363.03     28.98 o 
   9   8  10      634.06      667.09     33.79 o 
  10   8  10       46.61       45.83     29.22 o 
  11   8  10      528.19      580.48     51.59 o 
  12   8  10       65.40       66.88     44.16 o 
  13   8  10       44.76       42.99     86.88 o 
 -12   9  10       51.07       70.68     55.79 o 
 -11   9  10      133.05      105.28     46.78 o 
 -10   9  10       65.49       83.30     42.43 o 
  -9   9  10       87.04      114.64     32.87 o 
  -8   9  10     1340.27     1355.14     38.80 o 
  -7   9  10       90.65       88.38     22.79 o 
  -6   9  10     1614.12     1689.42     37.83 o 
  -5   9  10      973.14      925.74     29.47 o 
  -4   9  10      276.76      308.41     21.77 o 
  -3   9  10     3037.10     3000.71     36.09 o 
  -2   9  10     1176.91     1096.75     19.46 o 
  -1   9  10     1714.77     1781.70     25.78 o 
   0   9  10     3048.79     2869.58     28.44 o 
   1   9  10     2062.65     1987.52    102.38 o 
   2   9  10     1252.77     1232.68     27.08 o 
   3   9  10     3061.63     2986.94     50.68 o 
   4   9  10      388.38      414.06     24.89 o 
   5   9  10      947.39      858.97     36.62 o 
   6   9  10     1632.46     1639.22     45.51 o 
   7   9  10       83.67       58.60     27.99 o 
   8   9  10     1323.84     1382.06     42.30 o 
   9   9  10       98.14      104.99     29.52 o 
  10   9  10       52.47       68.19     30.94 o 
  11   9  10      127.69      121.81     44.83 o 
  12   9  10       62.43       64.39     46.23 o 
 -12  10  10       45.74      -39.99     94.61 o 
 -11  10  10      138.30       76.90     55.59 o 
 -10  10  10       13.30       51.28     51.25 o 
  -9  10  10      567.39      578.51     43.80 o 
  -8  10  10       51.94       67.40     31.12 o 
  -7  10  10     1830.25     1954.10     52.16 o 
  -6  10  10       85.90      111.39     23.96 o 
  -5  10  10     2535.25     2646.15     41.48 o 
  -4  10  10       52.46       70.03     22.04 o 
  -3  10  10     1517.75     1485.31     30.33 o 
  -2  10  10     1098.02     1096.20     28.53 o 
  -1  10  10      253.67      231.74     16.20 o 
   0  10  10     1313.62     1312.47     22.50 o 
   1  10  10      270.34      265.16     21.14 o 
   2  10  10     1211.57     1189.13     35.47 o 
   3  10  10     1583.44     1519.80     50.42 o 
   4  10  10       72.05       58.16     22.11 o 
   5  10  10     2533.21     2532.78     53.33 o 
   6  10  10       81.48       96.02     31.16 o 
   7  10  10     1844.14     1890.52     64.89 o 
   8  10  10       67.68       71.69     35.95 o 
   9  10  10      649.77      693.06     36.83 o 
  10  10  10       16.56       36.36     31.64 o 
  11  10  10      142.38      145.86     41.11 o 
  12  10  10       46.96      -11.12     68.85 o 
 -11  11  10       26.29       59.31     67.33 o 
 -10  11  10      525.72      563.06     61.68 o 
  -9  11  10       15.70        3.98     38.84 o 
  -8  11  10      483.89      454.72     37.28 o 
  -7  11  10      602.75      615.05     47.08 o 
  -6  11  10      264.29      229.49     38.93 o 
  -5  11  10     1630.97     1601.38     38.65 o 
  -4  11  10       36.26       25.46     22.23 o 
  -3  11  10     1468.65     1418.82     36.30 o 
  -2  11  10       11.17       23.16     20.70 o 
  -1  11  10      814.52      798.10     23.78 o 
   0  11  10      317.15      339.12     17.61 o 
   1  11  10      786.30      763.78     27.43 o 
   2  11  10        9.58       22.41     19.41 o 
   3  11  10     1520.04     1519.25     30.73 o 
   4  11  10       52.49       36.35     26.35 o 
   5  11  10     1544.33     1453.82     41.70 o 
   6  11  10      292.98      280.87     35.18 o 
   7  11  10      580.45      591.24     37.48 o 
   8  11  10      501.02      530.16     39.24 o 
   9  11  10       13.97       16.51     34.91 o 
  10  11  10      495.25      498.18     42.84 o 
  11  11  10       29.02       53.60     49.95 o 
 -11  12  10       32.22        3.48     95.53 o 
 -10  12  10        6.40        6.49     67.14 o 
  -9  12  10      221.25      249.45     47.51 o 
  -8  12  10       17.30       16.67     37.22 o 
  -7  12  10      695.33      709.09     51.42 o 
  -6  12  10      828.25      826.04     50.34 o 
  -5  12  10      559.58      536.87     39.42 o 
  -4  12  10     1991.06     2005.00     51.21 o 
  -3  12  10      445.93      388.46     28.54 o 
  -2  12  10     1564.61     1614.84     39.04 o 
  -1  12  10     1205.49     1130.88     27.53 o 
   0  12  10     1644.72     1687.52     38.71 o 
   1  12  10     1228.50     1203.31     28.18 o 
   2  12  10     1592.81     1613.43     40.51 o 
   3  12  10      469.43      436.85     24.57 o 
   4  12  10     2018.78     1978.69     47.36 o 
   5  12  10      597.30      596.69     35.91 o 
   6  12  10      878.97      784.15     38.73 o 
   7  12  10      675.43      672.40     39.96 o 
   8  12  10       19.40       22.27     34.83 o 
   9  12  10      236.87      298.76     39.18 o 
  10  12  10        4.28      -21.90     34.71 o 
  11  12  10       23.41      -15.33     66.98 o 
 -10  13  10       59.21       52.09     91.53 o 
  -9  13  10       75.20       57.60     43.75 o 
  -8  13  10      735.79      712.58     47.64 o 
  -7  13  10      123.26      143.53     44.38 o 
  -6  13  10      747.62      770.12     52.63 o 
  -5  13  10       22.04       25.20     32.82 o 
  -4  13  10      888.93      862.77     43.45 o 
  -3  13  10      394.67      363.96     30.06 o 
  -2  13  10      592.91      557.01     32.22 o 
  -1  13  10     1234.21     1256.56     37.54 o 
   0  13  10        7.99       -6.30     23.79 o 
   1  13  10     1221.82     1281.95     34.47 o 
   2  13  10      617.77      595.07     27.54 o 
   3  13  10      386.62      384.42     29.04 o 
   4  13  10      888.86      874.53     39.91 o 
   5  13  10       19.43       10.14     30.83 o 
   6  13  10      771.35      714.05     40.58 o 
   7  13  10      125.18      104.62     33.20 o 
   8  13  10      723.34      730.77     40.39 o 
   9  13  10       81.01      113.57     35.46 o 
  10  13  10       59.36       50.98     56.16 o 
 -10  14  10       11.32      -68.97     95.19 o 
  -9  14  10      241.59      235.78     47.31 o 
  -8  14  10       94.11      137.44     50.14 o 
  -7  14  10      141.62      159.63     47.90 o 
  -6  14  10      704.10      683.92     54.84 o 
  -5  14  10      382.11      454.35     41.85 o 
  -4  14  10      933.79      954.52     45.53 o 
  -3  14  10        9.04       44.52     32.94 o 
  -2  14  10      577.64      587.76     34.36 o 
  -1  14  10       79.91      105.18     34.98 o 
   0  14  10       62.27       61.27     27.84 o 
   1  14  10       81.34       97.27     27.16 o 
   2  14  10      575.60      555.42     32.08 o 
   3  14  10        4.52        7.10     27.09 o 
   4  14  10      964.11      925.30     42.24 o 
   5  14  10      344.10      360.83     36.95 o 
   6  14  10      658.40      631.85     42.71 o 
   7  14  10      124.69      133.20     33.78 o 
   8  14  10       86.45      142.65     36.41 o 
   9  14  10      188.21      259.42     37.71 o 
  -9  15  10        3.56       18.50     59.71 o 
  -8  15  10       48.77       89.65     52.90 o 
  -7  15  10        7.79      -14.34     48.38 o 
  -6  15  10      184.39      249.13     50.65 o 
  -5  15  10      462.63      444.72     44.73 o 
  -4  15  10      475.12      443.90     42.67 o 
  -3  15  10     1230.60     1236.31     50.74 o 
  -2  15  10      178.06      176.48     32.72 o 
  -1  15  10      552.57      588.98     35.72 o 
   0  15  10      448.60      476.61     35.19 o 
   1  15  10      538.50      585.98     33.29 o 
   2  15  10      156.02      172.89     32.74 o 
   3  15  10     1203.57     1222.26     46.64 o 
   4  15  10      455.47      545.98     39.72 o 
   5  15  10      486.38      455.71     39.91 o 
   6  15  10      169.24      184.86     37.64 o 
   7  15  10        1.99        7.80     36.53 o 
   8  15  10       42.73       89.87     35.41 o 
  -8  16  10       32.56      -27.23     84.20 o 
  -7  16  10      457.57      475.23     59.27 o 
  -6  16  10       22.71       33.35     48.52 o 
  -5  16  10      646.65      616.00     48.67 o 
  -4  16  10      137.77      151.20     40.98 o 
  -3  16  10      419.95      452.56     44.23 o 
  -2  16  10      369.46      433.26     33.44 o 
  -1  16  10       74.40       73.89     32.39 o 
   0  16  10      433.36      396.67     35.82 o 
   1  16  10       60.05       64.70     32.48 o 
   2  16  10      362.19      364.86     43.06 o 
   3  16  10      461.31      526.33     44.61 o 
   4  16  10      128.47      103.66     40.09 o 
   5  16  10      602.47      576.41     49.13 o 
   6  16  10       21.42       40.44     48.57 o 
   7  16  10      437.59      456.89     45.19 o 
   8  16  10       28.11       12.16     99.33 o 
  -7  17  10      225.20      264.12     89.43 o 
  -6  17  10      339.69      319.28     58.39 o 
  -5  17  10      259.44      229.68     44.57 o 
  -4  17  10      220.10      219.48     44.03 o 
  -3  17  10      136.42      111.52     41.01 o 
  -2  17  10       66.60      124.57     35.28 o 
  -1  17  10        7.45       16.35     33.27 o 
   0  17  10      115.80       83.67     37.80 o 
   1  17  10        2.71      -14.34     38.74 o 
   2  17  10       65.29      106.98     41.30 o 
   3  17  10      157.38      179.44     42.90 o 
   4  17  10      204.06      173.31     44.33 o 
   5  17  10      262.06      247.62     44.99 o 
   6  17  10      342.43      368.07     48.19 o 
   7  17  10      209.81      243.45    106.26 o 
  -5  18  10       53.63       74.97     45.38 o 
  -4  18  10      330.22      406.72     49.31 o 
  -3  18  10       11.34       38.53     38.12 o 
  -2  18  10      392.48      403.66     46.30 o 
  -1  18  10      130.83      156.64     38.14 o 
   0  18  10      258.14      376.30     46.89 o 
   1  18  10      119.27      145.74     43.58 o 
   2  18  10      422.41      460.29     48.57 o 
   3  18  10        4.13       -1.78     41.38 o 
   4  18  10      339.55      363.09     47.34 o 
   5  18  10       51.14       78.26     83.83 o 
  -4  19  10      252.14      364.19    109.45 o 
  -3  19  10       89.09       95.89     52.44 o 
  -2  19  10      101.68      114.80     43.42 o 
  -1  19  10       61.76      121.04     49.39 o 
   0  19  10       13.30      -24.38     42.15 o 
   1  19  10       71.21       86.79     49.14 o 
   2  19  10      102.84       67.18     48.04 o 
   3  19  10       76.91       37.62     79.25 o 
   1   0  11     1348.28     1648.67     16.99 o 
   2   0  11      199.53      185.60     10.30 o 
   3   0  11      604.93      581.26     15.30 o 
   4   0  11     1390.69     1483.78     21.34 o 
   5   0  11     1360.08     1227.37     24.31 o 
   6   0  11     1307.76     1272.47     29.43 o 
   7   0  11      760.29      757.72     34.31 o 
   8   0  11     3471.32     3691.48     70.46 o 
   9   0  11     1357.83     1297.14     42.21 o 
  10   0  11     1405.28     1451.34     40.65 o 
  11   0  11      732.53      780.02     38.15 o 
  12   0  11      938.87      951.89     58.58 o 
  13   0  11        0.49       70.63     54.57 o 
 -13   1  11       75.30       58.33     51.94 o 
 -12   1  11       22.56       69.79     48.23 o 
 -11   1  11      387.12      392.35     34.03 o 
 -10   1  11      177.44      208.96     35.66 o 
  -9   1  11      544.94      556.52     42.70 o 
  -8   1  11      389.81      343.27     37.13 o 
  -7   1  11     1204.60     1196.51     28.97 o 
  -6   1  11      857.88      787.29     19.10 o 
  -5   1  11     1514.93     1461.63     34.65 o 
  -4   1  11      611.73      565.53     16.22 o 
  -3   1  11     6335.09     6642.21     77.45 o 
  -2   1  11     8463.87     8903.93     60.45 o 
  -1   1  11     7562.76     7823.87     56.96 o 
   0   1  11    16732.21    17319.12     88.47 o 
   1   1  11     7665.25     8005.02    150.06 o 
   2   1  11     8239.14     8583.15     53.11 o 
   3   1  11     6688.80     6979.95     35.43 o 
   4   1  11      596.06      579.94     15.97 o 
   5   1  11     1498.05     1468.41     20.85 o 
   6   1  11      854.67      668.83     46.23 o 
   7   1  11     1234.10     1191.64     28.47 o 
   8   1  11      435.31      420.82     32.10 o 
   9   1  11      522.58      476.01     29.40 o 
  10   1  11      167.50      175.07     28.23 o 
  11   1  11      395.15      352.19     38.49 o 
  12   1  11       41.65       57.61     46.58 o 
  13   1  11       71.05       43.61     51.33 o 
 -14   2  11        3.70       -7.33     73.27 o 
 -13   2  11      118.76      153.42     43.51 o 
 -12   2  11      143.37      172.04     49.91 o 
 -11   2  11      310.50      285.26     41.08 o 
 -10   2  11      138.05      133.62     41.58 o 
  -9   2  11      595.11      629.60     44.69 o 
  -8   2  11     1043.08     1055.25     38.91 o 
  -7   2  11      244.49      248.37     20.66 o 
  -6   2  11       42.94       42.96     15.90 o 
  -5   2  11       82.75       80.74     11.37 o 
  -4   2  11      280.45      257.66     10.83 o 
  -3   2  11     9201.36     9533.19     73.73 o 
  -2   2  11     3189.39     3277.64     30.18 o 
  -1   2  11    16360.87    16515.31     55.08 o 
   0   2  11     7259.97     7679.61     47.23 o 
   1   2  11    16489.59    16817.67    105.34 o 
   2   2  11     2946.10     2934.73     31.92 o 
   3   2  11     8930.29     9233.66     38.16 o 
   4   2  11      331.50      301.97     13.87 o 
   5   2  11       97.36       75.73     11.40 o 
   6   2  11       28.19       32.87     14.90 o 
   7   2  11      228.71      192.62     21.30 o 
   8   2  11     1068.96     1034.38     27.36 o 
   9   2  11      580.16      574.18     27.75 o 
  10   2  11      157.30      127.47     28.20 o 
  11   2  11      281.64      229.87     37.46 o 
  12   2  11      156.68      135.57     48.61 o 
  13   2  11      105.59       82.49     51.85 o 
 -13   3  11      260.64      331.60     45.55 o 
 -12   3  11      152.27      189.75     36.20 o 
 -11   3  11     1408.14     1449.60     52.80 o 
 -10   3  11      861.52      877.17     43.34 o 
  -9   3  11     1739.04     1775.87     61.02 o 
  -8   3  11      761.70      751.63     28.63 o 
  -7   3  11     2212.68     2284.07     37.36 o 
  -6   3  11       73.81       73.36     17.87 o 
  -5   3  11      229.70      235.96     13.54 o 
  -4   3  11     1466.26     1468.01     15.91 o 
  -3   3  11     1199.34     1195.17     15.89 o 
  -2   3  11      910.71      821.01     29.41 o 
  -1   3  11       80.02       81.38      8.12 o 
   0   3  11     1897.46     2033.55     29.90 o 
   1   3  11       87.33       97.25      8.10 o 
   2   3  11      882.17      810.79     15.88 o 
   3   3  11     1129.22     1159.18     15.38 o 
   4   3  11     1517.20     1493.80     22.28 o 
   5   3  11      219.22      220.49     11.65 o 
   6   3  11       60.88       80.80     15.84 o 
   7   3  11     2194.90     2187.55     31.48 o 
   8   3  11      710.90      660.46     25.16 o 
   9   3  11     1665.89     1669.63     33.52 o 
  10   3  11      808.52      791.98     36.48 o 
  11   3  11     1319.99     1285.90     48.42 o 
  12   3  11      148.14       86.59     49.11 o 
  13   3  11      261.77      286.95     57.49 o 
 -13   4  11       32.49       17.96     41.58 o 
 -12   4  11      329.88      341.61     43.72 o 
 -11   4  11      505.52      578.93     43.94 o 
 -10   4  11     1372.58     1358.64     49.00 o 
  -9   4  11      628.29      654.43     38.72 o 
  -8   4  11     1152.87     1184.88     33.41 o 
  -7   4  11       47.10       39.54     18.06 o 
  -6   4  11      289.07      297.42     19.39 o 
  -5   4  11      130.68      156.58     14.12 o 
  -4   4  11     2110.84     2199.26     25.03 o 
  -3   4  11     1923.16     1905.77     19.29 o 
  -2   4  11     1251.99     1162.38     25.56 o 
  -1   4  11     6742.53     6898.73     41.71 o 
   0   4  11     2203.94     2183.75     24.78 o 
   1   4  11     6464.63     6420.32     80.55 o 
   2   4  11     1182.26     1068.27     48.90 o 
   3   4  11     1924.27     1879.37     45.01 o 
   4   4  11     2119.99     2108.64     23.64 o 
   5   4  11      121.11       98.00     16.40 o 
   6   4  11      316.84      284.97     18.26 o 
   7   4  11       57.89       71.53     18.42 o 
   8   4  11     1185.76     1168.53     26.42 o 
   9   4  11      551.40      555.19     26.28 o 
  10   4  11     1421.54     1419.60     41.91 o 
  11   4  11      474.12      431.99     36.25 o 
  12   4  11      363.19      350.65     53.47 o 
  13   4  11       32.04       94.79     53.04 o 
 -13   5  11       61.49       98.49     54.62 o 
 -12   5  11      397.87      396.55     44.76 o 
 -11   5  11      125.31      136.13     38.22 o 
 -10   5  11      202.95      216.51     36.61 o 
  -9   5  11       93.43      110.33     33.12 o 
  -8   5  11       23.87       26.37     20.50 o 
  -7   5  11       21.36       26.65     19.97 o 
  -6   5  11       75.16       57.46     17.96 o 
  -5   5  11      792.45      783.68     19.90 o 
  -4   5  11     2527.96     2483.26     27.79 o 
  -3   5  11     1177.82     1229.83     23.12 o 
  -2   5  11     7694.70     7681.54     42.93 o 
  -1   5  11     4029.86     4110.57     28.52 o 
   0   5  11    17338.07    17185.13    102.19 o 
   1   5  11     4117.20     4159.75     38.88 o 
   2   5  11     7299.06     7319.19     61.98 o 
   3   5  11     1097.49     1042.61     52.98 o 
   4   5  11     2671.26     2471.52     38.19 o 
   5   5  11      819.78      776.97     25.06 o 
   6   5  11       51.53       58.67     18.84 o 
   7   5  11       13.90       24.42     20.24 o 
   8   5  11       47.35       55.37     20.46 o 
   9   5  11       81.47       93.10     22.96 o 
  10   5  11      193.20      195.46     28.79 o 
  11   5  11      117.83      128.81     34.48 o 
  12   5  11      379.74      399.92     54.65 o 
  13   5  11       55.27        2.63     51.71 o 
 -13   6  11       84.09      152.51     94.70 o 
 -12   6  11      389.82      452.84     59.86 o 
 -11   6  11      383.52      415.47     43.65 o 
 -10   6  11     1307.33     1257.26     48.68 o 
  -9   6  11      632.09      626.22     35.25 o 
  -8   6  11     2184.34     2234.84     44.24 o 
  -7   6  11      369.41      452.93     24.01 o 
  -6   6  11      631.61      634.53     24.01 o 
  -5   6  11      114.73       95.31     19.02 o 
  -4   6  11       75.37       81.98     15.00 o 
  -3   6  11      756.54      705.97     19.40 o 
  -2   6  11      144.05      143.86     11.08 o 
  -1   6  11     2136.30     2133.73     19.07 o 
   0   6  11      483.64      492.23      8.60 o 
   1   6  11     2119.21     2162.56     44.79 o 
   2   6  11      106.16      128.78     14.65 o 
   3   6  11      787.10      773.70     19.57 o 
   4   6  11       65.21       73.40     17.40 o 
   5   6  11      144.81      136.23     20.35 o 
   6   6  11      636.35      613.59     27.23 o 
   7   6  11      349.17      363.96     24.77 o 
   8   6  11     2164.86     2170.50     39.83 o 
   9   6  11      693.82      668.52     28.99 o 
  10   6  11     1330.26     1354.10     39.99 o 
  11   6  11      375.73      411.55     44.29 o 
  12   6  11      421.44      541.62     49.18 o 
  13   6  11       84.80       80.18     60.11 o 
 -13   7  11      138.26      156.43    102.46 o 
 -12   7  11       98.33      139.49     55.64 o 
 -11   7  11     1697.31     1799.28     73.67 o 
 -10   7  11      337.02      325.91     35.37 o 
  -9   7  11      914.01      942.49     38.76 o 
  -8   7  11      179.01      207.99     24.73 o 
  -7   7  11      947.74      946.30     29.07 o 
  -6   7  11      283.12      266.84     23.84 o 
  -5   7  11      101.10      116.89     18.80 o 
  -4   7  11      348.91      348.38     18.64 o 
  -3   7  11      344.80      359.09     17.46 o 
  -2   7  11     1243.28     1223.45     18.33 o 
  -1   7  11     1983.40     2003.46     22.59 o 
   0   7  11     6089.66     6138.97     40.81 o 
   1   7  11     1791.63     1804.44     26.25 o 
   2   7  11     1192.22     1191.79     36.66 o 
   3   7  11      257.80      261.71     16.26 o 
   4   7  11      361.06      394.17     25.40 o 
   5   7  11       94.25       74.40     17.18 o 
   6   7  11      284.63      257.67     25.51 o 
   7   7  11     1010.80      986.20     33.71 o 
   8   7  11      145.24      217.74     26.15 o 
   9   7  11      961.78      921.47     34.35 o 
  10   7  11      322.60      355.65     29.61 o 
  11   7  11     1706.45     1731.32     59.78 o 
  12   7  11      109.83      119.67     44.22 o 
  13   7  11      120.82       44.64     83.55 o 
 -12   8  11       32.65       53.28     57.22 o 
 -11   8  11      314.57      326.16     47.41 o 
 -10   8  11       15.79       14.71     39.82 o 
  -9   8  11       25.19       39.74     29.25 o 
  -8   8  11       84.32       99.97     25.36 o 
  -7   8  11      179.14      164.62     24.48 o 
  -6   8  11       80.04       68.78     21.37 o 
  -5   8  11      341.10      351.94     22.68 o 
  -4   8  11      290.89      283.36     19.30 o 
  -3   8  11     2913.95     3001.32     30.66 o 
  -2   8  11     1877.04     1905.13     22.15 o 
  -1   8  11     5983.27     6082.19     41.78 o 
   0   8  11     4400.58     4439.17     39.50 o 
   1   8  11     5804.80     5927.82     44.91 o 
   2   8  11     1713.03     1753.75     30.75 o 
   3   8  11     2925.69     3046.62     36.73 o 
   4   8  11      331.97      333.64     22.85 o 
   5   8  11      360.05      333.24     22.52 o 
   6   8  11       79.59       72.06     22.44 o 
   7   8  11      173.75      172.91     27.32 o 
   8   8  11       81.43       44.02     26.26 o 
   9   8  11       19.15       20.22     27.85 o 
  10   8  11       19.79       30.08     29.63 o 
  11   8  11      335.53      336.57     46.12 o 
  12   8  11       30.59        5.16     43.69 o 
 -12   9  11       94.14      110.24     71.33 o 
 -11   9  11      566.20      627.69     54.28 o 
 -10   9  11      359.57      369.24     54.43 o 
  -9   9  11      896.45      977.75     57.66 o 
  -8   9  11      858.39      816.81     34.79 o 
  -7   9  11      720.70      767.14     34.44 o 
  -6   9  11      661.05      651.37     30.02 o 
  -5   9  11       35.64       38.13     20.25 o 
  -4   9  11      332.02      311.62     21.67 o 
  -3   9  11      208.89      187.44     16.71 o 
  -2   9  11      774.51      716.65     18.15 o 
  -1   9  11      699.86      664.81     20.78 o 
   0   9  11      859.10      874.78     22.93 o 
   1   9  11      695.63      663.63     22.06 o 
   2   9  11      800.36      769.64     24.02 o 
   3   9  11      192.12      200.10     20.13 o 
   4   9  11      262.73      265.36     23.37 o 
   5   9  11       34.18       44.56     27.64 o 
   6   9  11      685.78      638.71     41.46 o 
   7   9  11      676.81      719.85     36.10 o 
   8   9  11      866.02      838.16     35.02 o 
   9   9  11      894.10      967.59     38.12 o 
  10   9  11      370.23      364.09     34.75 o 
  11   9  11      544.11      526.09     39.44 o 
  12   9  11       91.50      122.22     71.59 o 
 -11  10  11       67.72       81.10     53.62 o 
 -10  10  11      943.67     1031.46     64.45 o 
  -9  10  11      148.38      171.83     48.21 o 
  -8  10  11      726.65      722.75     42.52 o 
  -7  10  11      342.75      326.13     27.06 o 
  -6  10  11      525.47      556.80     29.83 o 
  -5  10  11      485.63      487.46     25.86 o 
  -4  10  11     1006.17     1015.76     32.32 o 
  -3  10  11     1423.03     1390.90     28.68 o 
  -2  10  11     2179.56     2164.06     35.38 o 
  -1  10  11      529.74      494.41     20.98 o 
   0  10  11     1860.48     1857.22     43.79 o 
   1  10  11      495.52      488.39     22.16 o 
   2  10  11     2031.13     2089.41     44.08 o 
   3  10  11     1406.87     1355.91     28.49 o 
   4  10  11      959.17      910.27     31.37 o 
   5  10  11      524.19      523.77     35.90 o 
   6  10  11      523.71      513.39     37.19 o 
   7  10  11      343.00      315.60     34.13 o 
   8  10  11      811.21      824.68     40.85 o 
   9  10  11      194.61      204.99     37.11 o 
  10  10  11      900.05      904.92     41.52 o 
  11  10  11       60.39       43.79     45.87 o 
  12  10  11      264.30      198.74     88.86 o 
 -11  11  11       62.90       77.58     56.07 o 
 -10  11  11        3.13       17.50     52.52 o 
  -9  11  11      211.83      156.92     49.69 o 
  -8  11  11      232.67      218.15     38.36 o 
  -7  11  11       40.84       70.13     30.90 o 
  -6  11  11      155.26      138.87     37.82 o 
  -5  11  11       52.21       54.75     23.93 o 
  -4  11  11     1099.52     1123.50     34.42 o 
  -3  11  11      583.56      590.13     29.27 o 
  -2  11  11     2935.33     2980.93     42.66 o 
  -1  11  11     2116.11     2143.53     33.98 o 
   0  11  11     5462.65     5416.51     51.66 o 
   1  11  11     1991.11     2018.56     36.40 o 
   2  11  11     2794.83     2817.41     40.57 o 
   3  11  11      617.39      626.70     25.17 o 
   4  11  11     1068.99      995.03     37.53 o 
   5  11  11       63.76       85.85     32.65 o 
   6  11  11      170.29      172.64     34.97 o 
   7  11  11       48.22       58.28     32.12 o 
   8  11  11      235.87      179.48     35.80 o 
   9  11  11      235.22      228.33     34.70 o 
  10  11  11        1.17       10.78     37.74 o 
  11  11  11       53.52       70.82     54.64 o 
 -10  12  11      319.43      284.66     68.21 o 
  -9  12  11      252.68      280.01     67.31 o 
  -8  12  11      674.68      696.21     45.36 o 
  -7  12  11      445.49      530.60     49.74 o 
  -6  12  11       45.76       85.18     38.70 o 
  -5  12  11      204.40      229.21     34.83 o 
  -4  12  11        7.32       45.42     31.03 o 
  -3  12  11      851.37      831.23     34.82 o 
  -2  12  11       20.44       16.45     24.08 o 
  -1  12  11     1761.22     1827.95     40.75 o 
   0  12  11        4.57       28.33     24.26 o 
   1  12  11     1790.79     1839.18     38.61 o 
   2  12  11       13.57        9.10     21.23 o 
   3  12  11      852.08      821.95     31.43 o 
   4  12  11        7.92       14.06     29.13 o 
   5  12  11      250.03      200.76     32.42 o 
   6  12  11       71.95       83.12     30.96 o 
   7  12  11      453.22      458.19     38.95 o 
   8  12  11      679.30      685.07     43.20 o 
   9  12  11      268.10      342.80     38.23 o 
  10  12  11      325.31      376.99     38.82 o 
  11  12  11       88.02      135.13     91.37 o 
  -9  13  11      851.18      940.98    116.78 o 
  -8  13  11       94.55      102.77     41.82 o 
  -7  13  11      215.10      236.61     47.76 o 
  -6  13  11       53.15       63.31     44.04 o 
  -5  13  11       68.66       75.92     33.75 o 
  -4  13  11      103.72      150.75     33.83 o 
  -3  13  11      358.72      402.67     36.64 o 
  -2  13  11       37.39       12.57     26.12 o 
  -1  13  11      527.50      576.92     34.97 o 
   0  13  11        7.58       21.53     23.35 o 
   1  13  11      542.50      586.47     29.66 o 
   2  13  11       27.41       19.78     22.65 o 
   3  13  11      339.40      363.35     34.31 o 
   4  13  11      117.17      156.22     31.47 o 
   5  13  11       60.62       65.70     31.48 o 
   6  13  11       50.31       75.83     34.17 o 
   7  13  11      225.69      241.66     34.99 o 
   8  13  11      113.81       92.59     34.42 o 
   9  13  11      823.49      827.45     44.08 o 
  10  13  11       43.46       81.26     51.46 o 
  -8  14  11      189.28      161.01     43.93 o 
  -7  14  11      148.86      107.12     48.01 o 
  -6  14  11       78.80      136.40     47.21 o 
  -5  14  11      135.13      144.80     37.29 o 
  -4  14  11      315.71      310.37     38.96 o 
  -3  14  11      615.11      644.08     41.65 o 
  -2  14  11      456.73      508.87     33.27 o 
  -1  14  11     1760.45     1752.44     48.87 o 
   0  14  11      600.47      586.22     34.13 o 
   1  14  11     1711.37     1714.53     40.06 o 
   2  14  11      467.12      508.49     31.88 o 
   3  14  11      635.01      631.46     38.57 o 
   4  14  11      332.15      351.89     36.38 o 
   5  14  11      150.33      155.22     34.35 o 
   6  14  11       74.33      104.06     35.97 o 
   7  14  11      135.66       93.39     34.30 o 
   8  14  11      203.52      157.73     36.55 o 
   9  14  11        2.07       67.26     62.71 o 
  -8  15  11      173.88      143.52     53.45 o 
  -7  15  11      144.89      130.64     50.27 o 
  -6  15  11      188.91      155.04     49.37 o 
  -5  15  11      134.94      118.11     40.37 o 
  -4  15  11       85.10      135.81     39.64 o 
  -3  15  11        2.08       18.29     37.36 o 
  -2  15  11      997.41      972.63     40.77 o 
  -1  15  11       75.07       90.15     30.48 o 
   0  15  11     1908.10     1971.34     48.12 o 
   1  15  11       93.89       82.83     28.70 o 
   2  15  11     1034.55     1018.55     44.48 o 
   3  15  11        2.44       31.49     34.46 o 
   4  15  11      104.65      150.94     36.66 o 
   5  15  11      117.25      105.93     36.19 o 
   6  15  11      212.42      232.04     38.95 o 
   7  15  11      169.07      179.13     36.61 o 
   8  15  11      155.90      144.89     37.71 o 
   9  15  11      179.70      160.25     89.19 o 
  -7  16  11      106.96      119.87     53.07 o 
  -6  16  11      109.87       94.30     49.42 o 
  -5  16  11       28.75        4.02     41.02 o 
  -4  16  11       51.43       45.09     39.80 o 
  -3  16  11       21.88       20.66     38.06 o 
  -2  16  11      299.17      324.27     39.46 o 
  -1  16  11       27.04        6.03     32.26 o 
   0  16  11      389.97      430.49     36.04 o 
   1  16  11       22.19       19.48     37.63 o 
   2  16  11      271.55      257.47     41.26 o 
   3  16  11       23.27       31.25     39.49 o 
   4  16  11       58.19       55.62     40.93 o 
   5  16  11       33.50       58.79     42.05 o 
   6  16  11      114.46      109.39     43.05 o 
   7  16  11      101.50      143.95     47.35 o 
   8  16  11      449.84      398.65    116.60 o 
  -7  17  11       86.05       61.12     81.22 o 
  -6  17  11       37.75       22.88     61.76 o 
  -5  17  11       36.23        2.19     41.84 o 
  -4  17  11      100.42      118.95     42.87 o 
  -3  17  11      240.14      206.90     43.32 o 
  -2  17  11      682.94      712.82     43.13 o 
  -1  17  11      196.92      221.75     35.99 o 
   0  17  11      646.81      724.84     55.28 o 
   1  17  11      195.54      224.44     42.49 o 
   2  17  11      737.34      760.65     50.79 o 
   3  17  11      220.41      269.00     45.60 o 
   4  17  11      103.44      116.78     43.40 o 
   5  17  11       44.47       35.99     42.76 o 
   6  17  11       47.65      105.29     96.12 o 
   7  17  11       92.09       67.83    105.87 o 
  -5  18  11       73.72       23.38     48.38 o 
  -4  18  11       47.85       47.39     43.83 o 
  -3  18  11      189.61      193.76     44.03 o 
  -2  18  11       82.57      106.04     41.73 o 
  -1  18  11     1082.59     1159.88     62.83 o 
   0  18  11       68.62       73.45     42.44 o 
   1  18  11     1092.90     1184.98     58.13 o 
   2  18  11       86.55       98.73     42.91 o 
   3  18  11      167.80      173.21     43.68 o 
   4  18  11       45.30       58.78     51.25 o 
  -3  19  11       60.72       87.70     63.42 o 
  -2  19  11       19.51       59.93     83.21 o 
  -1  19  11      163.86      195.70     49.55 o 
   0  19  11       51.59       67.04     48.45 o 
   1  19  11      174.83      156.58     62.30 o 
   2  19  11       22.60       25.62     59.46 o 
   0   0  12      629.99      591.38     32.96 o 
   1   0  12     4108.88     4040.52     38.87 o 
   2   0  12      219.34      225.03     19.52 o 
   3   0  12     6651.83     6862.57     44.77 o 
   4   0  12      476.29      415.93     15.31 o 
   5   0  12     5119.42     5214.94     40.77 o 
   6   0  12      332.09      328.75     25.23 o 
   7   0  12     2505.58     2540.95     52.43 o 
   8   0  12     1493.02     1349.29     40.81 o 
   9   0  12      561.73      584.80     37.24 o 
  10   0  12      117.13      133.67     28.31 o 
  11   0  12        2.29      -11.84     30.17 o 
  12   0  12      338.36      417.75     64.52 o 
  13   0  12      126.08      142.29     54.58 o 
 -13   1  12      162.85      214.84     44.07 o 
 -12   1  12       52.04       36.13     49.57 o 
 -11   1  12      351.43      360.10     34.93 o 
 -10   1  12      159.74      140.21     34.05 o 
  -9   1  12      720.48      708.31     45.55 o 
  -8   1  12      396.36      321.24     38.36 o 
  -7   1  12     1429.82     1391.99     33.82 o 
  -6   1  12     3249.64     3199.86     45.91 o 
  -5   1  12     1559.04     1609.71     22.84 o 
  -4   1  12     3837.84     3894.88     31.62 o 
  -3   1  12     3993.70     4112.70     52.53 o 
  -2   1  12     1085.88     1034.16     17.83 o 
  -1   1  12      902.28      950.31     22.57 o 
   0   1  12      393.76      417.09     11.98 o 
   1   1  12      923.20      972.53     15.74 o 
   2   1  12     1047.48      944.82     11.24 o 
   3   1  12     4110.56     4166.00     44.41 o 
   4   1  12     3653.42     3642.24     26.06 o 
   5   1  12     1712.22     1785.83     21.33 o 
   6   1  12     3104.83     3130.22     39.61 o 
   7   1  12     1458.90     1458.31     33.38 o 
   8   1  12      422.76      426.84     28.07 o 
   9   1  12      714.34      746.62     33.04 o 
  10   1  12      161.92      136.14     29.04 o 
  11   1  12      338.12      383.79     38.36 o 
  12   1  12       40.00       43.01     48.06 o 
  13   1  12      160.37      163.80     53.78 o 
 -13   2  12       64.79       57.04     41.28 o 
 -12   2  12      117.52      124.95     46.52 o 
 -11   2  12       60.09       50.42     33.10 o 
 -10   2  12      124.25      148.81     34.84 o 
  -9   2  12       31.06       35.43     30.87 o 
  -8   2  12      454.14      464.97     34.46 o 
  -7   2  12     1093.72     1040.51     36.83 o 
  -6   2  12     1011.37     1001.46     21.51 o 
  -5   2  12     1697.59     1714.25     29.49 o 
  -4   2  12     4101.00     4312.25     32.10 o 
  -3   2  12     7191.42     7608.75     39.22 o 
  -2   2  12     1801.09     1749.97     30.70 o 
  -1   2  12     1788.57     1914.73     26.69 o 
   0   2  12       10.09       53.37     12.28 o 
   1   2  12     1635.58     1771.01     34.89 o 
   2   2  12     1845.30     1815.55     18.96 o 
   3   2  12     7204.43     7775.44     43.99 o 
   4   2  12     4127.13     4261.58     29.04 o 
   5   2  12     1720.39     1751.33     23.49 o 
   6   2  12     1072.40     1056.73     28.77 o 
   7   2  12     1077.61     1022.21     27.68 o 
   8   2  12      430.29      408.28     23.20 o 
   9   2  12       26.66       25.71     23.09 o 
  10   2  12      143.96      144.79     28.76 o 
  11   2  12       53.48       12.76     34.44 o 
  12   2  12      150.38      156.07     48.85 o 
  13   2  12       58.09       82.46     52.86 o 
 -13   3  12      275.27      292.96     45.61 o 
 -12   3  12      169.20      182.73     37.74 o 
 -11   3  12      129.01      126.89     37.97 o 
 -10   3  12      264.39      290.11     36.68 o 
  -9   3  12      103.22       94.37     31.82 o 
  -8   3  12      598.19      600.74     35.28 o 
  -7   3  12     1634.71     1687.01     33.27 o 
  -6   3  12     1197.08     1183.73     27.34 o 
  -5   3  12     3088.58     3141.58     34.35 o 
  -4   3  12     4791.04     4938.91     42.20 o 
  -3   3  12     1263.25     1160.45     34.07 o 
  -2   3  12     2951.21     2890.20     36.36 o 
  -1   3  12      158.62      179.68     14.87 o 
   0   3  12      516.60      434.76     13.20 o 
   1   3  12      163.60      167.75     14.76 o 
   2   3  12     3178.37     3069.80     36.68 o 
   3   3  12     1309.91     1263.65     17.87 o 
   4   3  12     5215.83     5434.13     41.56 o 
   5   3  12     3176.37     3218.70     29.14 o 
   6   3  12     1374.44     1327.02     25.02 o 
   7   3  12     1735.91     1752.25     29.45 o 
   8   3  12      674.94      637.94     24.97 o 
   9   3  12       97.97      107.35     22.55 o 
  10   3  12      242.36      247.01     34.84 o 
  11   3  12      136.55      154.12     36.12 o 
  12   3  12      165.16      167.05     48.53 o 
  13   3  12      281.93      298.68     55.43 o 
 -13   4  12        9.24       25.53     41.73 o 
 -12   4  12      205.64      193.51     44.08 o 
 -11   4  12       89.60       81.05     38.64 o 
 -10   4  12       90.86       86.08     36.58 o 
  -9   4  12      140.69      152.88     33.88 o 
  -8   4  12      437.22      460.93     35.11 o 
  -7   4  12     1853.08     1801.61     40.82 o 
  -6   4  12     2165.27     2148.86     31.75 o 
  -5   4  12     2549.68     2362.99     64.81 o 
  -4   4  12     1013.47      962.62     19.95 o 
  -3   4  12     1891.63     1843.12     19.77 o 
  -2   4  12      792.10      779.48     11.94 o 
  -1   4  12      710.89      634.01     16.14 o 
   0   4  12      405.03      385.42     17.16 o 
   1   4  12      726.75      663.44     16.42 o 
   2   4  12      670.48      613.06     20.49 o 
   3   4  12     1852.14     1724.87     22.19 o 
   4   4  12      984.36     1021.32     20.77 o 
   5   4  12     2477.92     2427.51     27.20 o 
   6   4  12     2194.82     2168.11     29.99 o 
   7   4  12     1779.28     1731.89     39.92 o 
   8   4  12      490.77      482.25     23.38 o 
   9   4  12      147.11      175.80     23.31 o 
  10   4  12       75.70       69.99     26.81 o 
  11   4  12       80.88       47.29     34.98 o 
  12   4  12      215.14      203.03     52.68 o 
  13   4  12        7.27       12.79     58.38 o 
 -13   5  12      157.96      231.41     68.09 o 
 -12   5  12       14.10       49.86     39.56 o 
 -11   5  12      127.29      127.69     39.11 o 
 -10   5  12       37.59       21.70     34.62 o 
  -9   5  12      422.88      442.78     38.44 o 
  -8   5  12       12.04       11.69     25.94 o 
  -7   5  12      495.10      491.83     23.94 o 
  -6   5  12      929.65      912.87     25.66 o 
  -5   5  12     1715.65     1684.04     25.55 o 
  -4   5  12     2242.15     2175.47     26.65 o 
  -3   5  12     1796.92     1799.77     21.69 o 
  -2   5  12     1530.54     1593.82     30.18 o 
  -1   5  12     1326.22     1308.12     20.63 o 
   0   5  12      781.59      756.37     19.15 o 
   1   5  12     1384.68     1377.83     36.86 o 
   2   5  12     1555.28     1603.13     38.65 o 
   3   5  12     1731.40     1630.06     34.39 o 
   4   5  12     2100.58     2037.40     31.49 o 
   5   5  12     1668.12     1603.80     31.03 o 
   6   5  12      892.63      870.18     26.08 o 
   7   5  12      425.72      435.92     22.26 o 
   8   5  12        7.70       12.56     20.31 o 
   9   5  12      401.90      388.90     29.34 o 
  10   5  12       26.70      -17.31     28.67 o 
  11   5  12       97.59       92.69     34.38 o 
  12   5  12       17.52       47.67     49.97 o 
  13   5  12      151.70      232.71     64.61 o 
 -13   6  12       48.24       75.89     98.53 o 
 -12   6  12      243.37      268.20     57.95 o 
 -11   6  12      134.09      180.74     40.40 o 
 -10   6  12       70.61       43.11     34.99 o 
  -9   6  12      210.82      234.00     31.05 o 
  -8   6  12      299.47      336.34     30.80 o 
  -7   6  12     1099.00     1139.06     30.32 o 
  -6   6  12     1909.32     2026.28     33.76 o 
  -5   6  12     1142.08     1225.38     28.02 o 
  -4   6  12     1714.74     1710.02     28.38 o 
  -3   6  12     2990.33     2987.93     31.42 o 
  -2   6  12      678.15      628.32     15.62 o 
  -1   6  12     2311.70     2287.03     21.20 o 
   0   6  12      977.99      964.33     17.44 o 
   1   6  12     2604.47     2685.34     46.36 o 
   2   6  12      763.53      708.44     17.75 o 
   3   6  12     2932.99     2798.53     41.71 o 
   4   6  12     1734.32     1635.21     30.26 o 
   5   6  12     1163.78     1214.16     29.68 o 
   6   6  12     1827.59     1793.70     33.67 o 
   7   6  12     1024.61     1003.08     30.30 o 
   8   6  12      254.26      262.12     23.35 o 
   9   6  12      220.99      217.19     25.05 o 
  10   6  12       65.65       77.13     29.50 o 
  11   6  12      116.63      139.41     34.64 o 
  12   6  12      224.08      208.67     45.21 o 
  13   6  12       60.99      157.30     90.94 o 
 -12   7  12      151.13      182.97     58.05 o 
 -11   7  12      247.60      253.06     56.19 o 
 -10   7  12       22.30       32.25     32.57 o 
  -9   7  12       89.70       99.38     29.97 o 
  -8   7  12      273.41      309.24     30.22 o 
  -7   7  12      518.44      568.89     26.99 o 
  -6   7  12     1795.37     1920.28     46.35 o 
  -5   7  12     1077.19     1059.89     32.67 o 
  -4   7  12     2949.29     2902.10     39.96 o 
  -3   7  12      287.95      272.88     17.60 o 
  -2   7  12     1679.64     1572.80     21.57 o 
  -1   7  12     1237.97     1195.14     18.97 o 
   0   7  12     1183.97     1081.03     22.82 o 
   1   7  12     1208.90     1181.77     23.39 o 
   2   7  12     1824.91     1807.44     28.17 o 
   3   7  12      259.26      235.42     16.59 o 
   4   7  12     2916.23     2778.66     45.23 o 
   5   7  12     1014.18      969.99     35.29 o 
   6   7  12     1780.94     1807.14     50.30 o 
   7   7  12      529.67      505.58     27.34 o 
   8   7  12      228.08      225.79     26.74 o 
   9   7  12      121.48      162.36     25.76 o 
  10   7  12       17.96       23.15     26.45 o 
  11   7  12      253.73      318.88     38.53 o 
  12   7  12      152.38      144.53     54.68 o 
  13   7  12       61.61       49.32     85.60 o 
 -12   8  12      112.44      110.04     56.40 o 
 -11   8  12      217.27      263.09     57.06 o 
 -10   8  12      112.52      130.84     42.40 o 
  -9   8  12       49.20       16.48     29.26 o 
  -8   8  12      544.07      540.77     31.10 o 
  -7   8  12       41.60       34.39     23.89 o 
  -6   8  12     1102.72     1138.22     33.18 o 
  -5   8  12      920.96      898.28     28.40 o 
  -4   8  12     1961.62     1987.17     32.32 o 
  -3   8  12     2053.65     1985.57     29.49 o 
  -2   8  12     2006.04     1970.73     24.05 o 
  -1   8  12       68.50       67.26     14.26 o 
   0   8  12     1391.60     1328.07     28.37 o 
   1   8  12      114.88      118.61     16.10 o 
   2   8  12     2036.66     2070.51     41.76 o 
   3   8  12     2352.89     2344.75     39.35 o 
   4   8  12     2003.25     2025.12     37.35 o 
   5   8  12      971.19      881.01     35.95 o 
   6   8  12     1173.31     1170.74     36.98 o 
   7   8  12       55.46       50.16     24.13 o 
   8   8  12      537.87      563.64     30.99 o 
   9   8  12       38.20       22.26     28.02 o 
  10   8  12      135.62      145.92     28.99 o 
  11   8  12      203.65      165.30     44.14 o 
  12   8  12      116.64      149.46     53.50 o 
 -11   9  12      114.12      119.12     55.31 o 
 -10   9  12      212.52      227.22     53.15 o 
  -9   9  12      212.94      273.57     48.70 o 
  -8   9  12      314.73      344.93     29.96 o 
  -7   9  12      828.24      857.38     33.57 o 
  -6   9  12      824.27      828.34     31.23 o 
  -5   9  12     1008.83      999.14     29.78 o 
  -4   9  12     1719.08     1703.23     30.31 o 
  -3   9  12      637.18      651.30     20.27 o 
  -2   9  12     1832.79     1754.31     24.99 o 
  -1   9  12      299.90      315.89     18.39 o 
   0   9  12      266.40      238.65     18.10 o 
   1   9  12      338.30      355.21     19.36 o 
   2   9  12     1708.62     1630.57     27.75 o 
   3   9  12      570.28      539.46     22.56 o 
   4   9  12     1686.21     1701.43     42.43 o 
   5   9  12      996.38      962.25     38.84 o 
   6   9  12      655.62      649.60     42.01 o 
   7   9  12      780.16      754.82     37.88 o 
   8   9  12      347.34      368.35     28.54 o 
   9   9  12      215.62      236.22     31.71 o 
  10   9  12      227.97      216.60     38.61 o 
  11   9  12      105.90       86.94     44.16 o 
  12   9  12       44.84       22.14     79.21 o 
 -11  10  12       68.52       95.91     72.47 o 
 -10  10  12       48.01      104.73     56.28 o 
  -9  10  12      152.09      126.77     48.70 o 
  -8  10  12      357.20      365.23     39.47 o 
  -7  10  12      894.53      905.09     35.27 o 
  -6  10  12      683.13      672.33     31.63 o 
  -5  10  12     1553.49     1492.72     36.16 o 
  -4  10  12      906.12      861.96     28.44 o 
  -3  10  12     1713.20     1741.82     30.76 o 
  -2  10  12      435.24      380.26     23.69 o 
  -1  10  12     1492.31     1452.91     29.57 o 
   0  10  12      670.71      656.55     23.97 o 
   1  10  12     1449.02     1441.88     32.30 o 
   2  10  12      437.29      427.72     21.26 o 
   3  10  12     1766.84     1817.37     40.11 o 
   4  10  12      886.60      792.30     38.30 o 
   5  10  12     1564.04     1510.66     46.68 o 
   6  10  12      666.32      639.70     39.21 o 
   7  10  12      956.10      903.10     40.62 o 
   8  10  12      371.53      422.06     37.27 o 
   9  10  12      150.69      175.33     32.81 o 
  10  10  12       47.46       57.91     33.93 o 
  11  10  12       65.26       71.33     38.67 o 
 -11  11  12       84.09       13.91    104.22 o 
 -10  11  12        4.89       60.79     80.53 o 
  -9  11  12      100.97      129.16     49.92 o 
  -8  11  12       35.87       50.85     36.42 o 
  -7  11  12      569.46      598.28     36.69 o 
  -6  11  12      554.11      568.86     34.79 o 
  -5  11  12      811.50      798.58     33.63 o 
  -4  11  12     1451.06     1467.01     69.63 o 
  -3  11  12      871.23      778.32     28.47 o 
  -2  11  12     1323.34     1303.36     32.69 o 
  -1  11  12      493.68      492.87     27.89 o 
   0  11  12      194.30      193.27     20.10 o 
   1  11  12      378.85      319.24     21.12 o 
   2  11  12     1321.21     1268.95     28.54 o 
   3  11  12      810.65      772.78     29.79 o 
   4  11  12     1475.99     1459.44     42.17 o 
   5  11  12      900.18      892.77     42.48 o 
   6  11  12      493.23      511.13     39.60 o 
   7  11  12      556.43      594.97     39.66 o 
   8  11  12       42.11       24.81     34.31 o 
   9  11  12      105.18      112.07     34.28 o 
  10  11  12        9.66       16.00     33.96 o 
  11  11  12       84.87      144.47     67.40 o 
 -10  12  12        1.41        2.22     99.87 o 
  -9  12  12      323.79      281.74    103.09 o 
  -8  12  12        9.41       19.34     42.00 o 
  -7  12  12      259.68      330.75     39.61 o 
  -6  12  12      200.15      208.39     42.94 o 
  -5  12  12      292.95      294.23     36.60 o 
  -4  12  12      663.88      646.79     39.30 o 
  -3  12  12     1034.83      990.64     35.54 o 
  -2  12  12      537.31      516.97     27.90 o 
  -1  12  12      668.54      654.76     31.29 o 
   0  12  12       49.61       83.68     24.59 o 
   1  12  12      680.59      691.41     29.17 o 
   2  12  12      552.26      555.96     23.12 o 
   3  12  12     1042.97      995.65     60.86 o 
   4  12  12      679.97      665.33     36.71 o 
   5  12  12      306.50      327.06     33.72 o 
   6  12  12      213.85      201.45     34.37 o 
   7  12  12      271.60      287.13     37.05 o 
   8  12  12        1.51        5.57     36.34 o 
   9  12  12      343.79      328.35     38.00 o 
  10  12  12        2.06       33.28     35.46 o 
  -9  13  12       18.10      102.49    110.63 o 
  -8  13  12      525.19      606.39     75.14 o 
  -7  13  12      618.68      698.38     53.12 o 
  -6  13  12      642.16      704.82     51.90 o 
  -5  13  12      184.79      186.10     36.55 o 
  -4  13  12      645.92      668.27     41.04 o 
  -3  13  12       11.90       46.43     32.53 o 
  -2  13  12      479.60      486.74     36.53 o 
  -1  13  12      321.96      283.13     29.02 o 
   0  13  12      210.46      254.48     26.83 o 
   1  13  12      312.58      270.08     26.68 o 
   2  13  12      477.61      517.37     31.14 o 
   3  13  12       15.35       33.48     29.77 o 
   4  13  12      609.76      557.06     37.44 o 
   5  13  12      187.13      185.64     33.77 o 
   6  13  12      607.76      624.16     40.43 o 
   7  13  12      615.67      616.67     39.22 o 
   8  13  12      561.71      633.14     41.04 o 
   9  13  12       26.34        6.09     35.25 o 
  10  13  12      112.26      205.14     64.37 o 
  -8  14  12       64.85      135.16     66.82 o 
  -7  14  12      134.84      147.53     48.98 o 
  -6  14  12      351.57      381.96     49.57 o 
  -5  14  12      337.90      313.12     41.09 o 
  -4  14  12      242.53      272.11     39.17 o 
  -3  14  12      982.49     1045.48     46.93 o 
  -2  14  12      392.46      388.04     36.35 o 
  -1  14  12       93.05      129.62     31.95 o 
   0  14  12      386.01      397.39     29.91 o 
   1  14  12       93.38      116.59     30.00 o 
   2  14  12      409.50      402.96     35.94 o 
   3  14  12     1007.09     1031.28     43.53 o 
   4  14  12      282.24      274.49     43.63 o 
   5  14  12      318.06      354.31     38.30 o 
   6  14  12      385.36      378.81     40.42 o 
   7  14  12      130.02      183.99     36.23 o 
   8  14  12       73.26       87.55     35.63 o 
   9  14  12       89.71      119.33     53.15 o 
  -8  15  12       67.69       66.99     95.04 o 
  -7  15  12      136.72      150.15     52.38 o 
  -6  15  12       76.53       67.72     48.38 o 
  -5  15  12      479.77      487.67     44.58 o 
  -4  15  12      781.66      841.07     48.83 o 
  -3  15  12      479.82      501.67     43.18 o 
  -2  15  12      396.01      420.81     39.74 o 
  -1  15  12      196.10      231.91     33.13 o 
   0  15  12      283.76      322.45     33.62 o 
   1  15  12      188.88      220.72     33.94 o 
   2  15  12      428.19      467.20     38.65 o 
   3  15  12      499.73      494.30     39.90 o 
   4  15  12      770.11      768.41     43.98 o 
   5  15  12      502.74      519.26     41.87 o 
   6  15  12       61.73       63.64     41.50 o 
   7  15  12      116.17       98.21     35.87 o 
   8  15  12       68.54      132.17     54.91 o 
  -7  16  12      291.96      296.39     78.30 o 
  -6  16  12      126.30      122.70     51.62 o 
  -5  16  12      190.06      158.25     43.11 o 
  -4  16  12       92.62       60.43     38.95 o 
  -3  16  12      207.77      237.02     41.37 o 
  -2  16  12       41.45       51.55     35.75 o 
  -1  16  12      128.35      209.80     33.80 o 
   0  16  12        8.24       32.90     35.21 o 
   1  16  12      127.35      123.26     38.86 o 
   2  16  12       43.14       95.32     39.40 o 
   3  16  12      189.57      196.61     43.06 o 
   4  16  12       93.38      110.83     37.08 o 
   5  16  12      208.66      218.91     40.41 o 
   6  16  12      133.23      162.17     40.09 o 
   7  16  12      271.64      342.99     59.18 o 
  -6  17  12      145.79       76.04     61.75 o 
  -5  17  12       79.08       32.36     42.58 o 
  -4  17  12      223.63      225.31     43.84 o 
  -3  17  12      185.45      182.50     49.04 o 
  -2  17  12       83.59      106.62     42.53 o 
  -1  17  12      410.86      359.93     44.38 o 
   0  17  12        5.63       44.95     44.05 o 
   1  17  12      427.95      483.36     47.85 o 
   2  17  12      117.35       84.11     41.95 o 
   3  17  12      194.95      187.67     44.06 o 
   4  17  12      244.84      273.44     45.83 o 
   5  17  12       87.22      108.74     44.34 o 
  -5  18  12       74.19       38.57     92.75 o 
  -4  18  12      231.39      229.40     46.90 o 
  -3  18  12       79.00      120.29     50.82 o 
  -2  18  12      176.39      213.26     50.68 o 
  -1  18  12       67.25      119.73     47.75 o 
   0  18  12      100.17      153.03     44.99 o 
   1  18  12       72.89      146.54     43.88 o 
   2  18  12      166.02      163.51     43.28 o 
   3  18  12       72.00       71.80     44.06 o 
   4  18  12      239.79      276.77     96.61 o 
  -2  19  12      242.44      232.76     86.96 o 
  -1  19  12        0.27       46.08     83.29 o 
   0  19  12      178.14      280.17     74.06 o 
   1  19  12        1.70      -46.11     88.08 o 
   1   0  13       32.76       89.56     12.70 o 
   2   0  13       73.55       75.02     18.62 o 
   3   0  13     1846.02     1887.24     26.93 o 
   4   0  13     1106.26     1039.38     20.74 o 
   5   0  13       19.51       25.49     12.60 o 
   6   0  13     2672.21     2714.02     44.59 o 
   7   0  13      229.64      232.70     25.14 o 
   8   0  13      142.94      190.69     25.60 o 
   9   0  13      922.82      900.71     39.76 o 
  10   0  13      240.63      243.69     30.93 o 
  11   0  13      659.89      663.66     38.51 o 
  12   0  13      157.17      180.42     51.76 o 
  13   0  13       28.92       30.82     42.36 o 
 -13   1  13      141.32      127.37     44.02 o 
 -12   1  13       73.60       73.57     40.15 o 
 -11   1  13       15.84        9.00     28.77 o 
 -10   1  13      625.37      622.58     36.19 o 
  -9   1  13      476.19      474.14     32.57 o 
  -8   1  13      894.64      791.20     37.49 o 
  -7   1  13     1919.85     1840.48     39.72 o 
  -6   1  13      631.37      626.21     28.31 o 
  -5   1  13      199.30      200.79     14.50 o 
  -4   1  13     3894.39     4144.80     46.15 o 
  -3   1  13     2411.69     2484.99     43.77 o 
  -2   1  13     2251.66     2253.97     21.38 o 
  -1   1  13     4891.51     5002.02     43.95 o 
   0   1  13      803.59      724.58     14.90 o 
   1   1  13     4716.37     4801.88     40.64 o 
   2   1  13     2019.18     1950.59     23.81 o 
   3   1  13     2243.57     2304.77     20.32 o 
   4   1  13     3482.56     3637.52     33.52 o 
   5   1  13      181.75      177.70     12.72 o 
   6   1  13      633.36      658.31     22.83 o 
   7   1  13     1906.55     1857.07     40.63 o 
   8   1  13      897.87      904.07     32.38 o 
   9   1  13      516.91      495.47     31.25 o 
  10   1  13      620.25      661.61     35.68 o 
  11   1  13        9.60       13.34     34.92 o 
  12   1  13       70.93      118.64     47.53 o 
  13   1  13      137.44      182.92     53.61 o 
 -13   2  13       38.24       68.37     46.64 o 
 -12   2  13       35.98       10.80     38.94 o 
 -11   2  13       67.98       71.01     33.59 o 
 -10   2  13       18.17       50.81     35.17 o 
  -9   2  13      842.37      829.56     41.51 o 
  -8   2  13      438.07      428.01     34.39 o 
  -7   2  13     1555.62     1613.34     63.67 o 
  -6   2  13      455.28      473.96     20.06 o 
  -5   2  13     2914.31     2954.22     37.56 o 
  -4   2  13        0.86        5.85     11.55 o 
  -3   2  13     4542.19     4783.09     44.31 o 
  -2   2  13     2477.71     2534.49     23.99 o 
  -1   2  13     2195.88     2144.43     29.33 o 
   0   2  13     4024.60     3877.65     61.16 o 
   1   2  13     2228.95     2146.98     39.43 o 
   2   2  13     2497.89     2550.14     47.30 o 
   3   2  13     4507.21     4708.16     28.21 o 
   4   2  13        3.60       12.78     10.86 o 
   5   2  13     2964.57     3023.26     27.67 o 
   6   2  13      366.37      396.97     20.99 o 
   7   2  13     1588.88     1569.12     32.07 o 
   8   2  13      466.22      439.92     23.62 o 
   9   2  13      849.71      847.71     31.44 o 
  10   2  13       28.40       30.82     28.50 o 
  11   2  13       79.24       79.52     34.62 o 
  12   2  13       39.19       56.32     47.74 o 
  13   2  13       54.56      181.04     83.39 o 
 -13   3  13      126.35       92.07     49.08 o 
 -12   3  13      221.61      291.15     39.54 o 
 -11   3  13      448.74      501.53     44.50 o 
 -10   3  13     1199.13     1192.51     49.59 o 
  -9   3  13      488.88      496.69     38.87 o 
  -8   3  13     1006.07     1053.32     41.29 o 
  -7   3  13     1972.49     1939.17     46.13 o 
  -6   3  13      129.82      133.66     12.70 o 
  -5   3  13     2416.23     2488.52     22.33 o 
  -4   3  13      588.84      560.75     15.48 o 
  -3   3  13      984.40      919.78     14.14 o 
  -2   3  13      310.91      320.13     15.11 o 
  -1   3  13      251.66      257.94     17.61 o 
   0   3  13      131.05      119.20     12.69 o 
   1   3  13      237.81      241.53     20.84 o 
   2   3  13      258.22      240.49     13.34 o 
   3   3  13      968.28      917.49     16.62 o 
   4   3  13      529.75      520.93     14.82 o 
   5   3  13     2393.19     2468.09     26.55 o 
   6   3  13      148.14      134.88     16.02 o 
   7   3  13     2016.65     2044.66     30.87 o 
   8   3  13      995.99      952.81     30.28 o 
   9   3  13      559.74      581.88     27.44 o 
  10   3  13     1198.98     1145.31     44.36 o 
  11   3  13      444.09      447.39     40.79 o 
  12   3  13      211.53      244.87     49.71 o 
  13   3  13      142.95      142.33     61.20 o 
 -13   4  13      107.91      135.46     47.50 o 
 -12   4  13      155.36      185.81     38.76 o 
 -11   4  13      237.17      187.31     40.21 o 
 -10   4  13       17.99      -20.80     36.28 o 
  -9   4  13      438.44      420.67     38.46 o 
  -8   4  13      661.35      610.03     38.23 o 
  -7   4  13      484.84      485.65     34.31 o 
  -6   4  13     2667.81     2616.67     38.32 o 
  -5   4  13     1724.91     1792.38     24.97 o 
  -4   4  13      528.04      549.90     17.42 o 
  -3   4  13     1502.03     1477.04     18.74 o 
  -2   4  13     3607.48     3586.28     53.72 o 
  -1   4  13     6259.99     6288.18     73.95 o 
   0   4  13     6651.41     6887.40     46.37 o 
   1   4  13     6287.33     6321.48     41.56 o 
   2   4  13     3439.49     3613.89     53.71 o 
   3   4  13     1515.94     1448.27     20.73 o 
   4   4  13      424.55      408.82     15.88 o 
   5   4  13     1650.58     1637.65     23.96 o 
   6   4  13     2673.89     2557.87     30.33 o 
   7   4  13      546.38      543.68     24.32 o 
   8   4  13      712.36      653.73     25.31 o 
   9   4  13      406.05      355.27     26.18 o 
  10   4  13       20.58       40.66     27.26 o 
  11   4  13      268.49      278.04     39.99 o 
  12   4  13      137.16      161.43     50.40 o 
  13   4  13      117.44      107.00     89.27 o 
 -13   5  13       51.30       50.17     93.72 o 
 -12   5  13      163.14      171.63     42.09 o 
 -11   5  13       28.15       12.53     39.23 o 
 -10   5  13      117.35      131.31     37.36 o 
  -9   5  13      126.32      138.63     35.31 o 
  -8   5  13      500.38      487.22     36.97 o 
  -7   5  13     1423.86     1453.70     36.85 o 
  -6   5  13     1488.43     1524.70     29.89 o 
  -5   5  13      392.69      374.43     18.53 o 
  -4   5  13     2063.74     2083.71     28.03 o 
  -3   5  13      307.98      291.36     14.92 o 
  -2   5  13     5994.83     6078.38     44.06 o 
  -1   5  13     2672.88     2496.45     45.23 o 
   0   5  13     3076.24     2974.90     30.49 o 
   1   5  13     2571.49     2565.05     41.29 o 
   2   5  13     5668.68     5741.41     73.12 o 
   3   5  13      347.69      338.18     21.26 o 
   4   5  13     1975.10     1975.46     27.28 o 
   5   5  13      409.33      355.21     18.98 o 
   6   5  13     1441.78     1394.12     25.83 o 
   7   5  13     1366.57     1345.98     28.87 o 
   8   5  13      499.06      502.57     25.14 o 
   9   5  13      120.52      141.42     26.70 o 
  10   5  13      118.11      137.87     29.76 o 
  11   5  13       17.59        8.55     34.22 o 
  12   5  13      149.17      172.26     86.59 o 
  13   5  13       72.32       91.58     87.23 o 
 -12   6  13      246.62      294.90     59.37 o 
 -11   6  13      758.65      760.95     51.92 o 
 -10   6  13      443.83      514.43     43.71 o 
  -9   6  13      780.57      739.70     43.53 o 
  -8   6  13      323.63      342.48     30.58 o 
  -7   6  13      701.86      664.02     31.85 o 
  -6   6  13     1637.47     1664.90     34.21 o 
  -5   6  13      285.40      292.57     18.94 o 
  -4   6  13     2159.64     2169.11     28.60 o 
  -3   6  13      398.11      380.81     19.05 o 
  -2   6  13      185.39      170.68     13.65 o 
  -1   6  13      337.29      355.21     14.38 o 
   0   6  13     1278.18     1223.54     17.62 o 
   1   6  13      335.50      321.76     19.16 o 
   2   6  13      216.01      193.94     10.73 o 
   3   6  13      360.26      341.82     22.83 o 
   4   6  13     2051.45     1883.61     40.25 o 
   5   6  13      292.17      284.35     22.08 o 
   6   6  13     1678.69     1708.70     37.63 o 
   7   6  13      670.05      590.18     23.33 o 
   8   6  13      297.40      306.75     24.06 o 
   9   6  13      785.46      801.38     30.70 o 
  10   6  13      417.97      505.26     33.98 o 
  11   6  13      795.50      811.96     49.09 o 
  12   6  13      255.50      315.67     56.18 o 
 -12   7  13       58.54       70.21     54.89 o 
 -11   7  13       48.05      110.42     53.46 o 
 -10   7  13      416.22      399.43     41.91 o 
  -9   7  13       96.81       80.76     30.66 o 
  -8   7  13      252.49      245.50     30.57 o 
  -7   7  13      490.39      482.67     27.62 o 
  -6   7  13      667.33      686.43     28.27 o 
  -5   7  13      214.35      238.52     20.17 o 
  -4   7  13     2262.84     2214.21     34.22 o 
  -3   7  13      577.72      554.08     20.10 o 
  -2   7  13     2900.00     2916.92     27.99 o 
  -1   7  13     2182.23     2192.27     23.96 o 
   0   7  13     1277.66     1231.11     22.43 o 
   1   7  13     1984.64     2033.87     82.37 o 
   2   7  13     3291.80     3358.07     50.05 o 
   3   7  13      601.99      543.10     26.13 o 
   4   7  13     2446.03     2390.71     47.02 o 
   5   7  13      179.71      137.44     26.94 o 
   6   7  13      719.26      672.03     27.40 o 
   7   7  13      508.78      523.47     26.16 o 
   8   7  13      258.45      230.87     24.37 o 
   9   7  13       94.88       91.56     25.65 o 
  10   7  13      402.28      369.92     37.12 o 
  11   7  13       54.23       66.80     35.69 o 
  12   7  13       41.18       48.17     51.97 o 
 -12   8  13       46.94       73.77     82.27 o 
 -11   8  13       10.56       33.12     53.35 o 
 -10   8  13       51.78      149.00     42.27 o 
  -9   8  13      170.03      187.25     36.18 o 
  -8   8  13      444.60      464.86     36.19 o 
  -7   8  13      860.77      902.90     33.29 o 
  -6   8  13      743.96      781.14     30.00 o 
  -5   8  13     1709.84     1665.66     34.63 o 
  -4   8  13       21.25       27.83     17.38 o 
  -3   8  13     2503.18     2484.84     32.83 o 
  -2   8  13     1418.07     1402.02     22.05 o 
  -1   8  13     2497.78     2486.61     54.96 o 
   0   8  13     3968.97     4067.12     44.59 o 
   1   8  13     2518.39     2521.46     40.10 o 
   2   8  13     1490.76     1470.07     26.90 o 
   3   8  13     2430.12     2430.51     47.17 o 
   4   8  13       20.86       10.33     21.34 o 
   5   8  13     1762.92     1653.41     44.29 o 
   6   8  13      703.68      669.79     33.40 o 
   7   8  13      850.42      870.74     31.98 o 
   8   8  13      413.61      443.91     27.92 o 
   9   8  13      176.34      168.01     30.36 o 
  10   8  13       49.57      123.22     31.61 o 
  11   8  13        8.76      -13.44     43.93 o 
  12   8  13       46.53      153.72     98.84 o 
 -11   9  13      144.81      176.40     72.18 o 
 -10   9  13      759.60      781.65     78.06 o 
  -9   9  13      230.92      230.16     49.23 o 
  -8   9  13      547.55      588.11     38.66 o 
  -7   9  13      380.14      357.91     28.86 o 
  -6   9  13      137.92      136.72     24.76 o 
  -5   9  13     1026.30      976.80     30.27 o 
  -4   9  13      796.35      707.34     24.61 o 
  -3   9  13      627.13      643.54     20.63 o 
  -2   9  13      388.63      337.90     17.93 o 
  -1   9  13       74.34       80.41     16.65 o 
   0   9  13      115.95      135.70     18.01 o 
   1   9  13       51.48       56.02     17.32 o 
   2   9  13      385.14      392.89     19.99 o 
   3   9  13      643.15      662.00     31.58 o 
   4   9  13      843.90      794.97     31.03 o 
   5   9  13      991.52      934.93     39.96 o 
   6   9  13      108.33      123.39     31.15 o 
   7   9  13      401.09      421.52     34.31 o 
   8   9  13      520.45      505.59     33.47 o 
   9   9  13      201.89      290.12     33.27 o 
  10   9  13      728.15      714.47     36.42 o 
  11   9  13      129.64      204.26     55.30 o 
 -11  10  13      159.68      230.33     76.91 o 
 -10  10  13      241.66      243.26     71.56 o 
  -9  10  13      248.63      243.16     66.72 o 
  -8  10  13      292.59      334.99     47.68 o 
  -7  10  13       83.58       95.62     27.07 o 
  -6  10  13      117.41      146.91     24.17 o 
  -5  10  13      207.32      217.13     24.60 o 
  -4  10  13      344.73      350.69     24.70 o 
  -3  10  13      946.83      862.55     25.62 o 
  -2  10  13     1123.10     1152.23     32.53 o 
  -1  10  13       40.68       69.47     17.81 o 
   0  10  13      222.18      235.88     20.15 o 
   1  10  13       61.88       76.52     18.47 o 
   2  10  13      996.31      910.05     28.48 o 
   3  10  13      820.24      764.97     29.23 o 
   4  10  13      391.97      396.32     34.72 o 
   5  10  13      215.46      219.03     33.43 o 
   6  10  13      131.22      155.66     34.58 o 
   7  10  13       92.34       98.36     31.79 o 
   8  10  13      325.16      280.70     35.67 o 
   9  10  13      235.80      227.41     33.57 o 
  10  10  13      215.04      180.31     34.35 o 
  11  10  13      156.66      195.57     53.78 o 
 -11  11  13       23.96       43.09    100.87 o 
 -10  11  13       27.72       35.50     69.01 o 
  -9  11  13       34.56       63.82     66.10 o 
  -8  11  13       28.19       56.90     58.87 o 
  -7  11  13      510.72      500.61     40.82 o 
  -6  11  13      553.22      519.70     31.97 o 
  -5  11  13      180.76      149.87     27.83 o 
  -4  11  13     1471.75     1434.64     38.51 o 
  -3  11  13      595.90      593.75     27.19 o 
  -2  11  13      721.33      736.45     30.87 o 
  -1  11  13     1362.44     1421.06     36.04 o 
   0  11  13      572.08      590.93     24.16 o 
   1  11  13     1342.88     1434.68     29.48 o 
   2  11  13      675.78      701.85     27.82 o 
   3  11  13      581.48      586.31     36.65 o 
   4  11  13     1534.38     1463.66     42.73 o 
   5  11  13      204.38      195.17     35.76 o 
   6  11  13      607.99      574.12     40.71 o 
   7  11  13      522.63      450.48     38.54 o 
   8  11  13       17.58       25.16     34.17 o 
   9  11  13       27.21       34.90     33.16 o 
  10  11  13       24.21       59.86     35.62 o 
  -9  12  13      229.03      362.72    107.28 o 
  -8  12  13      281.59      310.37    102.39 o 
  -7  12  13      399.06      423.62     48.37 o 
  -6  12  13      677.83      708.77     73.04 o 
  -5  12  13      225.88      211.44     35.47 o 
  -4  12  13      536.97      551.19     38.56 o 
  -3  12  13      329.56      347.75     35.19 o 
  -2  12  13      106.01      113.68     25.96 o 
  -1  12  13      442.01      463.14     29.71 o 
   0  12  13       32.27       60.80     24.74 o 
   1  12  13      464.65      488.11     32.23 o 
   2  12  13       85.46       95.14     21.74 o 
   3  12  13      324.97      324.37     32.70 o 
   4  12  13      471.78      497.70     35.12 o 
   5  12  13      233.31      193.14     32.20 o 
   6  12  13      598.95      621.76     39.74 o 
   7  12  13      404.49      423.58     39.75 o 
   8  12  13      309.56      336.72     39.83 o 
   9  12  13      206.66      223.09     37.19 o 
  10  12  13      109.34      184.79     46.01 o 
  -9  13  13      182.82      220.35    106.01 o 
  -8  13  13      460.33      393.01    104.25 o 
  -7  13  13      598.86      677.21     54.85 o 
  -6  13  13       77.87       57.98     41.83 o 
  -5  13  13      478.22      470.45     41.31 o 
  -4  13  13      594.78      603.74     41.62 o 
  -3  13  13      506.00      516.79     38.85 o 
  -2  13  13      709.57      673.25     39.19 o 
  -1  13  13      446.05      479.76     31.98 o 
   0  13  13      122.41      139.97     26.94 o 
   1  13  13      431.00      470.47     33.97 o 
   2  13  13      730.37      775.54     33.72 o 
   3  13  13      518.24      518.30     31.06 o 
   4  13  13      572.72      507.07     37.90 o 
   5  13  13      489.57      486.85     38.98 o 
   6  13  13       72.59       85.93     34.57 o 
   7  13  13      578.69      562.33     39.24 o 
   8  13  13      435.70      426.26     38.94 o 
   9  13  13      179.94      182.95     34.65 o 
  -8  14  13       44.66       35.21    102.91 o 
  -7  14  13      231.40      297.36     52.72 o 
  -6  14  13      116.43       74.80     46.14 o 
  -5  14  13      538.90      559.30     44.20 o 
  -4  14  13       61.39       19.35     35.20 o 
  -3  14  13     1050.27     1080.29     47.74 o 
  -2  14  13      480.91      486.64     38.01 o 
  -1  14  13      836.46      871.56     41.44 o 
   0  14  13      582.00      625.91     36.87 o 
   1  14  13      834.96      861.42     42.36 o 
   2  14  13      487.72      450.47     36.97 o 
   3  14  13     1045.43     1057.95     44.22 o 
   4  14  13       49.46       59.66     34.16 o 
   5  14  13      556.91      571.12     41.50 o 
   6  14  13      130.63      110.36     37.12 o 
   7  14  13      251.91      289.92     38.02 o 
   8  14  13       40.05       73.52     35.74 o 
   9  14  13       12.10       -7.44     62.09 o 
  -7  15  13      406.27      433.21    103.06 o 
  -6  15  13      301.30      248.63     50.21 o 
  -5  15  13      233.56      241.57     41.36 o 
  -4  15  13      359.43      362.36     42.00 o 
  -3  15  13      222.58      191.71     45.47 o 
  -2  15  13      232.58      242.77     36.83 o 
  -1  15  13      171.29      129.86     36.04 o 
   0  15  13      312.54      343.13     39.11 o 
   1  15  13      164.60      132.12     33.48 o 
   2  15  13      204.94      207.03     35.58 o 
   3  15  13      209.35      233.59     37.86 o 
   4  15  13      347.76      354.01     39.86 o 
   5  15  13      224.06      280.47     39.69 o 
   6  15  13      309.76      308.30     43.05 o 
   7  15  13      435.76      445.12     40.72 o 
   8  15  13      212.16      379.71     59.80 o 
  -7  16  13       51.02       73.05     94.15 o 
  -6  16  13      171.62      152.31     52.27 o 
  -5  16  13       40.84       54.25     40.70 o 
  -4  16  13      270.97      243.71     44.35 o 
  -3  16  13      258.56      215.37     48.46 o 
  -2  16  13      258.28      274.36     59.81 o 
  -1  16  13       15.09       19.90     37.18 o 
   0  16  13       87.48      119.63     37.89 o 
   1  16  13       22.94       91.64     39.28 o 
   2  16  13      276.21      331.51     44.17 o 
   3  16  13      266.97      253.41     38.41 o 
   4  16  13      221.73      188.23     40.35 o 
   5  16  13       50.84       15.77     37.14 o 
   6  16  13      179.27      183.88     40.38 o 
   7  16  13       60.35      111.68     71.87 o 
  -6  17  13       94.99      107.02     62.34 o 
  -5  17  13       76.01       47.74     43.49 o 
  -4  17  13      556.70      536.55     70.97 o 
  -3  17  13       92.13      120.52     60.64 o 
  -2  17  13      431.24      474.16     54.11 o 
  -1  17  13      184.35      227.88     45.02 o 
   0  17  13      433.81      458.60     58.08 o 
   1  17  13      200.19      338.58     49.23 o 
   2  17  13      450.22      432.68     48.16 o 
   3  17  13      109.08       96.76     44.07 o 
   4  17  13      552.62      567.67     50.23 o 
   5  17  13       73.17       40.88     61.87 o 
  -3  18  13       91.11      122.61     66.10 o 
  -2  18  13       33.21       84.41     48.94 o 
  -1  18  13       19.52        4.81     58.67 o 
   0  18  13      193.14      221.00     45.25 o 
   1  18  13       29.77       80.30     43.08 o 
   2  18  13       27.61       39.02     43.46 o 
   3  18  13       75.47      128.06     84.46 o 
   0   0  14       92.90       75.37     11.22 o 
   1   0  14    17187.20    18113.08    102.16 o 
   2   0  14      705.91      717.37     32.13 o 
   3   0  14     8060.24     8137.92     61.62 o 
   4   0  14     2878.78     2847.98     30.33 o 
   5   0  14     1839.52     1843.61     26.65 o 
   6   0  14      328.06      348.51     23.41 o 
   7   0  14      772.74      721.55     26.67 o 
   8   0  14      206.68      191.71     24.29 o 
   9   0  14       12.30       -2.52     28.04 o 
  10   0  14       17.81       -2.72     26.63 o 
  11   0  14      127.96      150.05     30.86 o 
  12   0  14      120.50      114.41     40.25 o 
  13   0  14      141.82       87.47     48.66 o 
 -13   1  14      235.65      227.69     50.45 o 
 -12   1  14       33.13       53.82     40.97 o 
 -11   1  14      932.43      943.39     38.20 o 
 -10   1  14       30.77       53.29     31.48 o 
  -9   1  14     2035.22     2063.59     46.38 o 
  -8   1  14      224.07      267.48     32.70 o 
  -7   1  14      604.39      625.16     32.01 o 
  -6   1  14      613.57      533.03     23.50 o 
  -5   1  14      234.49      217.88     15.50 o 
  -4   1  14     1524.45     1548.46     23.59 o 
  -3   1  14       72.54       79.40     15.12 o 
  -2   1  14     4668.76     4651.00     88.47 o 
  -1   1  14       16.99       28.94     15.20 o 
   0   1  14     4413.12     4484.22     34.98 o 
   1   1  14       19.38       21.71     10.39 o 
   2   1  14     4655.68     4719.70     32.40 o 
   3   1  14       86.08      106.23      9.72 o 
   4   1  14     1502.97     1516.78     18.35 o 
   5   1  14      268.39      265.20     14.29 o 
   6   1  14      700.41      636.10     23.15 o 
   7   1  14      542.51      547.98     29.46 o 
   8   1  14      230.11      226.00     24.70 o 
   9   1  14     1964.39     2011.12     44.46 o 
  10   1  14       38.63       32.90     29.24 o 
  11   1  14      916.09      937.38     47.30 o 
  12   1  14       26.61       71.22     50.08 o 
  13   1  14      220.71      222.93     93.79 o 
 -13   2  14      154.65      125.51     49.15 o 
 -12   2  14      305.35      365.34     55.73 o 
 -11   2  14       24.82       38.37     34.01 o 
 -10   2  14     1837.80     1927.43     49.05 o 
  -9   2  14      160.88      178.32     34.83 o 
  -8   2  14     1601.01     1610.89     46.63 o 
  -7   2  14      107.85      109.20     28.53 o 
  -6   2  14      287.89      293.37     18.90 o 
  -5   2  14     1009.19      980.91     20.69 o 
  -4   2  14        8.52        6.67     11.95 o 
  -3   2  14     1985.45     2039.96     24.30 o 
  -2   2  14      287.28      291.00     13.44 o 
  -1   2  14     1267.35     1301.38     25.88 o 
   0   2  14       21.66       24.14     12.09 o 
   1   2  14     1281.43     1339.54     34.65 o 
   2   2  14      291.73      302.05     12.81 o 
   3   2  14     1892.35     1988.08     29.03 o 
   4   2  14       12.79       24.93     11.11 o 
   5   2  14      882.72      884.61     18.40 o 
   6   2  14      283.57      279.65     17.66 o 
   7   2  14       88.45       92.10     21.25 o 
   8   2  14     1584.46     1598.58     34.79 o 
   9   2  14      166.25      180.25     26.00 o 
  10   2  14     1750.49     1839.39     45.40 o 
  11   2  14       16.43        1.84     36.13 o 
  12   2  14      269.83      322.43     61.61 o 
  13   2  14      161.08       74.31     90.61 o 
 -13   3  14      280.62      285.83     51.63 o 
 -12   3  14      135.05      107.51     37.45 o 
 -11   3  14      248.94      238.17     37.10 o 
 -10   3  14        3.08       31.05     37.52 o 
  -9   3  14        8.96       -7.25     32.64 o 
  -8   3  14       81.95       74.80     31.33 o 
  -7   3  14      243.21      260.14     31.32 o 
  -6   3  14      408.51      409.91     30.43 o 
  -5   3  14       80.19      103.27     16.65 o 
  -4   3  14     1163.50     1139.97     25.99 o 
  -3   3  14      594.03      521.61     12.69 o 
  -2   3  14     7961.74     8320.77     48.20 o 
  -1   3  14      527.42      566.92     20.99 o 
   0   3  14     9961.47    10038.51    113.52 o 
   1   3  14      542.31      582.99     24.72 o 
   2   3  14     8220.83     8704.68     69.83 o 
   3   3  14      599.64      536.97     13.36 o 
   4   3  14     1084.84     1073.73     23.70 o 
   5   3  14      137.37      151.04     13.73 o 
   6   3  14      408.44      362.53     17.56 o 
   7   3  14      262.18      285.97     21.46 o 
   8   3  14       98.42       74.77     23.36 o 
   9   3  14        2.42       17.80     22.58 o 
  10   3  14        2.09       45.82     33.27 o 
  11   3  14      255.18      216.77     39.17 o 
  12   3  14      151.79      134.16     62.13 o 
  13   3  14      262.76      203.84     89.34 o 
 -13   4  14       57.63       39.01     56.62 o 
 -12   4  14      304.82      369.63     40.87 o 
 -11   4  14       63.66       72.69     39.31 o 
 -10   4  14     1043.85     1065.13     50.18 o 
  -9   4  14       56.73       53.91     34.41 o 
  -8   4  14      809.68      921.26     42.29 o 
  -7   4  14      462.51      411.49     33.89 o 
  -6   4  14      177.01      155.38     28.77 o 
  -5   4  14     1504.40     1413.18     30.85 o 
  -4   4  14       29.22       47.79     15.63 o 
  -3   4  14      934.84      827.81     24.42 o 
  -2   4  14       75.66       76.57      8.59 o 
  -1   4  14     4485.57     4532.27     50.07 o 
   0   4  14      772.61      742.96     22.52 o 
   1   4  14     4590.36     4688.01     38.64 o 
   2   4  14       75.69       69.76      7.66 o 
   3   4  14     1038.84      969.59     20.72 o 
   4   4  14       27.79       35.47     13.29 o 
   5   4  14     1481.29     1427.82     22.23 o 
   6   4  14      142.04      149.64     16.91 o 
   7   4  14      490.46      443.71     20.67 o 
   8   4  14      749.87      835.49     30.45 o 
   9   4  14       54.89       54.95     23.07 o 
  10   4  14     1051.62     1129.92     38.19 o 
  11   4  14       73.04       99.41     43.82 o 
  12   4  14      268.27      270.87     67.47 o 
  13   4  14       66.64       74.71     83.38 o 
 -12   5  14       50.08       49.36     41.93 o 
 -11   5  14      615.85      632.66     48.96 o 
 -10   5  14      196.81      199.98     39.93 o 
  -9   5  14     1604.17     1591.99     52.04 o 
  -8   5  14       33.02       55.01     32.22 o 
  -7   5  14     1253.10     1256.17     59.01 o 
  -6   5  14      817.98      759.26     29.81 o 
  -5   5  14      781.10      803.74     22.16 o 
  -4   5  14      770.65      780.83     24.03 o 
  -3   5  14      346.88      312.54     16.25 o 
  -2   5  14      427.65      379.91     18.79 o 
  -1   5  14     1717.92     1683.19     21.13 o 
   0   5  14        3.05       16.54     13.96 o 
   1   5  14     1822.64     1689.87     39.04 o 
   2   5  14      424.87      364.10     24.85 o 
   3   5  14      292.78      244.32     16.25 o 
   4   5  14      762.50      741.13     22.28 o 
   5   5  14      801.53      767.27     22.57 o 
   6   5  14      760.85      740.90     21.95 o 
   7   5  14     1267.68     1205.80     27.68 o 
   8   5  14       36.36       56.53     21.15 o 
   9   5  14     1589.70     1541.95     38.55 o 
  10   5  14      204.63      206.42     33.83 o 
  11   5  14      687.67      778.32     47.94 o 
  12   5  14       54.89       85.59     61.71 o 
 -12   6  14       79.34      213.25     59.21 o 
 -11   6  14      236.73      228.68     41.25 o 
 -10   6  14      176.62      160.70     38.75 o 
  -9   6  14       56.65      107.63     35.90 o 
  -8   6  14      570.66      534.15     42.27 o 
  -7   6  14       10.24       13.24     25.22 o 
  -6   6  14      741.64      777.79     27.63 o 
  -5   6  14      241.95      216.81     19.00 o 
  -4   6  14      767.00      751.59     21.11 o 
  -3   6  14     2232.48     2341.35     28.09 o 
  -2   6  14      842.57      812.45     18.87 o 
  -1   6  14     3994.93     4188.46     37.98 o 
   0   6  14       13.01       20.57     11.51 o 
   1   6  14     4007.58     4152.27     60.39 o 
   2   6  14      860.60      805.41     31.09 o 
   3   6  14     2151.42     2241.54     39.42 o 
   4   6  14      715.16      678.33     28.46 o 
   5   6  14      250.20      229.03     19.25 o 
   6   6  14      736.11      732.95     22.98 o 
   7   6  14        9.38       17.81     18.68 o 
   8   6  14      593.39      588.96     25.54 o 
   9   6  14       73.26      100.99     31.11 o 
  10   6  14      206.88      199.82     34.43 o 
  11   6  14      233.35      266.08     43.70 o 
  12   6  14       95.18      169.80     97.17 o 
 -12   7  14       97.55       94.67     56.97 o 
 -11   7  14      498.41      450.60     60.77 o 
 -10   7  14       26.65       55.43     37.80 o 
  -9   7  14      149.22      150.31     37.79 o 
  -8   7  14      108.21      137.18     31.92 o 
  -7   7  14      456.99      521.94     34.22 o 
  -6   7  14      155.49      162.48     23.25 o 
  -5   7  14      156.01      157.39     19.17 o 
  -4   7  14      682.46      725.27     21.90 o 
  -3   7  14      124.67      127.70     18.28 o 
  -2   7  14     1783.70     1788.55     25.53 o 
  -1   7  14      266.87      220.99     14.03 o 
   0   7  14     9628.89     9830.65     77.98 o 
   1   7  14      259.25      250.22     18.44 o 
   2   7  14     1878.84     1898.70     42.19 o 
   3   7  14      128.94      120.60     23.39 o 
   4   7  14      627.26      624.04     32.55 o 
   5   7  14      141.35      141.53     27.57 o 
   6   7  14      171.61      143.66     22.97 o 
   7   7  14      464.73      497.35     25.94 o 
   8   7  14      134.48      136.52     24.79 o 
   9   7  14      171.98      206.76     30.13 o 
  10   7  14       32.53       31.36     34.42 o 
  11   7  14      517.34      597.39     43.33 o 
  12   7  14       92.31      123.99     94.19 o 
 -11   8  14       11.46      -15.69     68.31 o 
 -10   8  14     1404.90     1565.76     88.23 o 
  -9   8  14        7.94      -27.70     41.23 o 
  -8   8  14     1112.62     1210.46     73.59 o 
  -7   8  14      102.17      103.80     31.15 o 
  -6   8  14      855.58      867.81     31.47 o 
  -5   8  14      542.75      583.20     24.13 o 
  -4   8  14       80.74       93.78     19.43 o 
  -3   8  14     1279.59     1267.57     30.04 o 
  -2   8  14       18.88       31.33     13.59 o 
  -1   8  14      251.39      244.98     17.43 o 
   0   8  14      856.98      840.02     23.00 o 
   1   8  14      240.47      233.81     18.22 o 
   2   8  14       11.84       27.87     21.36 o 
   3   8  14     1299.91     1237.48     30.72 o 
   4   8  14       83.09       87.57     23.02 o 
   5   8  14      543.24      581.25     35.29 o 
   6   8  14      831.73      800.32     35.79 o 
   7   8  14      127.36      117.30     27.58 o 
   8   8  14     1040.77     1004.42     33.46 o 
   9   8  14        3.89        2.37     26.66 o 
  10   8  14     1403.63     1471.99     50.69 o 
  11   8  14       12.89       14.03     37.40 o 
  12   8  14      141.10       80.96     81.70 o 
 -11   9  14      211.10      193.92     77.89 o 
 -10   9  14      106.08       96.30     67.62 o 
  -9   9  14      480.16      440.07     69.84 o 
  -8   9  14       20.18       42.74     43.57 o 
  -7   9  14      263.28      253.06     32.91 o 
  -6   9  14       31.58       43.49     24.06 o 
  -5   9  14      539.16      521.29     26.07 o 
  -4   9  14      902.20      922.61     26.89 o 
  -3   9  14      977.06      878.12     27.54 o 
  -2   9  14     3475.18     3437.85     36.30 o 
  -1   9  14       69.58       78.67     17.46 o 
   0   9  14     3701.94     3855.88     40.86 o 
   1   9  14       69.36       94.56     17.55 o 
   2   9  14     3493.19     3433.48     44.27 o 
   3   9  14      976.97      920.14     29.39 o 
   4   9  14      883.69      832.73     31.95 o 
   5   9  14      474.80      474.14     35.13 o 
   6   9  14       34.06       32.41     31.73 o 
   7   9  14      221.33      171.00     31.78 o 
   8   9  14       34.79       81.67     30.42 o 
   9   9  14      466.45      429.45     35.95 o 
  10   9  14       85.00       62.82     37.39 o 
  11   9  14      232.94      294.31     56.44 o 
 -11  10  14      160.12      158.56    104.73 o 
 -10  10  14      231.68      212.91     69.41 o 
  -9  10  14       66.21       98.40     63.98 o 
  -8  10  14      293.42      311.09     61.16 o 
  -7  10  14       38.55       46.72     37.46 o 
  -6  10  14      215.03      245.40     31.01 o 
  -5  10  14      346.38      344.58     26.19 o 
  -4  10  14       33.65       56.01     20.01 o 
  -3  10  14      952.34      926.25     33.22 o 
  -2  10  14       72.17       66.74     20.15 o 
  -1  10  14     4678.24     4771.30     88.05 o 
   0  10  14      268.77      233.85     20.20 o 
   1  10  14     4685.18     4852.33     55.24 o 
   2  10  14       75.40       52.31     21.21 o 
   3  10  14      951.68      893.68     27.86 o 
   4  10  14       36.11       66.38     31.14 o 
   5  10  14      329.51      320.55     36.35 o 
   6  10  14      233.09      301.68     37.93 o 
   7  10  14       39.06        9.29     31.57 o 
   8  10  14      303.07      313.28     34.26 o 
   9  10  14       77.81       96.81     33.78 o 
  10  10  14      250.73      268.72     40.15 o 
  11  10  14      151.97      222.22    103.12 o 
 -10  11  14       16.92        9.43     68.18 o 
  -9  11  14      551.84      636.77     75.18 o 
  -8  11  14       93.02       96.42     60.54 o 
  -7  11  14      545.65      676.36     66.35 o 
  -6  11  14      134.37      165.30     35.54 o 
  -5  11  14      275.43      304.97     30.02 o 
  -4  11  14      422.11      403.41     29.99 o 
  -3  11  14      401.45      377.97     40.44 o 
  -2  11  14      353.21      324.86     26.51 o 
  -1  11  14     1266.57     1257.95     35.33 o 
   0  11  14      130.11      133.08     24.68 o 
   1  11  14     1290.25     1221.26     32.70 o 
   2  11  14      319.07      318.54     23.48 o 
   3  11  14      407.07      393.97     25.22 o 
   4  11  14      413.73      439.61     34.07 o 
   5  11  14      275.40      251.02     35.43 o 
   6  11  14      139.87      131.40     36.04 o 
   7  11  14      601.12      593.48     40.01 o 
   8  11  14       92.25       87.76     35.63 o 
   9  11  14      563.10      571.15     39.90 o 
  10  11  14       11.61       78.69     37.83 o 
  -9  12  14       91.50      108.77    103.45 o 
  -8  12  14      520.77      710.03    109.94 o 
  -7  12  14      175.00      151.66     90.14 o 
  -6  12  14       62.63      106.19     41.34 o 
  -5  12  14      190.16      184.15     29.32 o 
  -4  12  14      108.96      150.49     33.45 o 
  -3  12  14     1135.23     1149.24     52.15 o 
  -2  12  14      360.34      366.73     29.10 o 
  -1  12  14     1813.50     1796.27     41.39 o 
   0  12  14      234.74      289.11     32.68 o 
   1  12  14     1824.40     1777.67     44.25 o 
   2  12  14      371.26      355.37     26.02 o 
   3  12  14     1177.80     1179.09     36.49 o 
   4  12  14       79.00      118.88     31.44 o 
   5  12  14      159.18      131.37     32.24 o 
   6  12  14       77.83      108.20     33.52 o 
   7  12  14      170.95      151.64     36.66 o 
   8  12  14      490.64      444.93     41.81 o 
   9  12  14      113.62      131.26     35.43 o 
  10  12  14      207.44      246.17     84.55 o 
  -8  13  14       99.01       97.62    101.06 o 
  -7  13  14      259.41      351.42    105.41 o 
  -6  13  14       79.60       78.34     43.52 o 
  -5  13  14       74.60       95.21     36.44 o 
  -4  13  14      143.66      161.70     35.92 o 
  -3  13  14        6.73        0.29     39.88 o 
  -2  13  14     1630.86     1641.37     57.48 o 
  -1  13  14       47.18       48.89     31.45 o 
   0  13  14     2819.73     2876.32     80.52 o 
   1  13  14       53.18       29.37     29.25 o 
   2  13  14     1666.36     1690.53     49.30 o 
   3  13  14       10.08       25.51     31.88 o 
   4  13  14      127.39      122.32     33.35 o 
   5  13  14       87.04       92.97     33.78 o 
   6  13  14       84.09       98.56     35.55 o 
   7  13  14      269.16      336.64     37.16 o 
   8  13  14       96.84       94.51     35.34 o 
   9  13  14       16.17        2.46     45.41 o 
  -7  14  14      101.34      178.06     67.08 o 
  -6  14  14       98.08      124.68     46.78 o 
  -5  14  14      123.92      175.93     39.77 o 
  -4  14  14      186.25      196.23     38.30 o 
  -3  14  14       81.79       50.02     41.89 o 
  -2  14  14       48.75       77.07     40.24 o 
  -1  14  14      111.26      111.83     34.33 o 
   0  14  14      186.01      275.71     33.22 o 
   1  14  14      129.51      133.02     31.33 o 
   2  14  14       70.09       89.38     32.78 o 
   3  14  14       92.34      111.14     34.03 o 
   4  14  14      194.52      210.95     37.27 o 
   5  14  14      108.15      122.83     35.84 o 
   6  14  14      100.25       60.20     37.23 o 
   7  14  14       95.50       98.87     35.81 o 
   8  14  14      314.38      357.18     48.83 o 
  -7  15  14      125.28      166.03     93.43 o 
  -6  15  14       95.29      134.32     49.43 o 
  -5  15  14      269.87      282.16     43.88 o 
  -4  15  14       29.75       29.38     45.41 o 
  -3  15  14      181.51      171.70     58.97 o 
  -2  15  14      401.75      454.51     62.03 o 
  -1  15  14       92.62      152.01     37.61 o 
   0  15  14      407.45      449.12     37.57 o 
   1  15  14       83.54      130.40     34.19 o 
   2  15  14      399.69      422.24     39.80 o 
   3  15  14      177.50      162.83     37.12 o 
   4  15  14       43.30       77.68     36.71 o 
   5  15  14      253.06      291.97     40.15 o 
   6  15  14       95.58      133.45     38.87 o 
   7  15  14      116.98      131.87     46.27 o 
   8  15  14      102.38      -13.15     91.13 o 
  -6  16  14       87.55       96.77     59.50 o 
  -5  16  14       79.97       81.06     41.41 o 
  -4  16  14       23.78      104.73     60.58 o 
  -3  16  14      368.37      467.70     66.70 o 
  -2  16  14       35.80       -3.85     60.08 o 
  -1  16  14      772.65      791.10     57.48 o 
   0  16  14       26.18       22.61     43.42 o 
   1  16  14      786.27      816.46     49.64 o 
   2  16  14       40.78       17.29     36.41 o 
   3  16  14      366.26      375.24     41.74 o 
   4  16  14       23.15       40.82     37.67 o 
   5  16  14       78.77      142.22     39.68 o 
   6  16  14       93.70       89.81     63.74 o 
  -4  17  14       86.71      162.38     64.81 o 
  -3  17  14       76.51       70.55     60.70 o 
  -2  17  14      167.10      241.79     53.48 o 
  -1  17  14      172.14      245.91     51.80 o 
   0  17  14      335.58      342.86     55.11 o 
   1  17  14      164.47      223.58     46.27 o 
   2  17  14      158.43      181.11     45.07 o 
   3  17  14       73.16       55.62     43.45 o 
   4  17  14      105.23      108.71     52.03 o 
  -3  18  14      130.09       96.42    103.40 o 
  -2  18  14       89.71       70.69     63.00 o 
  -1  18  14       59.07        2.37     89.09 o 
   0  18  14       36.13       13.28     83.05 o 
   1  18  14       51.51       66.72     59.43 o 
   2  18  14       74.25       -6.93     85.91 o 
   3  18  14      131.05       59.68     90.79 o 
   1   0  15      148.44      161.27     27.34 o 
   2   0  15     1727.60     1837.86     38.29 o 
   3   0  15      156.78      148.00     26.45 o 
   4   0  15     3605.39     3759.94     35.31 o 
   5   0  15       57.23       68.79     14.90 o 
   6   0  15     1867.50     1821.20     34.68 o 
   7   0  15       55.75       65.08     19.32 o 
   8   0  15      317.96      310.12     22.87 o 
   9   0  15       54.98       87.97     28.83 o 
  10   0  15        5.39      -17.61     28.09 o 
  11   0  15        1.83      -15.87     28.68 o 
  12   0  15        6.94       42.80     39.69 o 
  13   0  15       70.86      141.47     89.65 o 
 -13   1  15       74.01       80.52     86.62 o 
 -12   1  15      229.13      227.13     43.02 o 
 -11   1  15        0.93        7.03     30.41 o 
 -10   1  15        7.81       15.25     31.04 o 
  -9   1  15       26.80       55.11     28.91 o 
  -8   1  15      824.07      744.13     46.07 o 
  -7   1  15      350.59      309.58     27.00 o 
  -6   1  15     1795.08     1809.99     39.95 o 
  -5   1  15     1406.55     1409.86     29.91 o 
  -4   1  15     2989.92     2967.38     31.39 o 
  -3   1  15     2440.19     2473.83     41.79 o 
  -2   1  15      684.38      675.19     18.99 o 
  -1   1  15        9.05       39.72     17.13 o 
   0   1  15     1575.71     1415.17     26.86 o 
   1   1  15        1.99       17.43     11.37 o 
   2   1  15      786.03      720.30     38.54 o 
   3   1  15     2330.31     2260.19     29.14 o 
   4   1  15     3284.56     3317.41     30.32 o 
   5   1  15     1426.16     1450.09     22.96 o 
   6   1  15     1831.97     1916.66     31.74 o 
   7   1  15      395.13      391.90     23.14 o 
   8   1  15      847.43      808.73     25.61 o 
   9   1  15       26.44       53.11     23.53 o 
  10   1  15        9.85       22.35     27.90 o 
  11   1  15        1.27       39.03     32.20 o 
  12   1  15      260.84      228.03     50.48 o 
  13   1  15       81.54      120.11     86.89 o 
 -13   2  15      496.46      432.40     70.91 o 
 -12   2  15        0.10       20.99     40.14 o 
 -11   2  15      150.18      157.17     35.75 o 
 -10   2  15        9.50       66.19     31.89 o 
  -9   2  15      277.92      253.60     37.06 o 
  -8   2  15       53.09       76.95     32.72 o 
  -7   2  15     2035.00     2047.43     48.38 o 
  -6   2  15      666.17      617.77     28.00 o 
  -5   2  15     1489.60     1498.28     24.24 o 
  -4   2  15     1557.57     1515.11     25.05 o 
  -3   2  15     1241.50     1232.05     29.89 o 
  -2   2  15      330.81      339.49     14.26 o 
  -1   2  15      865.84      843.39     23.96 o 
   0   2  15       74.27       83.61     13.63 o 
   1   2  15      847.34      835.00     32.01 o 
   2   2  15      335.84      358.77     16.28 o 
   3   2  15     1149.39     1072.94     30.23 o 
   4   2  15     1448.42     1403.32     20.51 o 
   5   2  15     1676.80     1686.48     23.70 o 
   6   2  15      646.42      704.17     20.99 o 
   7   2  15     2144.60     2100.29     33.28 o 
   8   2  15       64.62       97.01     19.98 o 
   9   2  15      315.74      349.18     25.94 o 
  10   2  15        6.00       30.71     31.62 o 
  11   2  15      165.61      133.44     45.84 o 
  12   2  15        1.03        6.52     48.10 o 
  13   2  15      477.02      468.40     96.24 o 
 -13   3  15       27.51        3.70     83.79 o 
 -12   3  15       71.84       79.34     37.69 o 
 -11   3  15       64.78       25.77     33.38 o 
 -10   3  15       22.94       -0.31     37.22 o 
  -9   3  15        8.39       45.53     34.04 o 
  -8   3  15       45.76       59.93     33.53 o 
  -7   3  15      689.46      748.77     37.79 o 
  -6   3  15      457.80      398.44     31.85 o 
  -5   3  15     2902.62     2920.39     36.68 o 
  -4   3  15      479.05      498.75     22.73 o 
  -3   3  15     2334.03     2335.02     32.30 o 
  -2   3  15      292.04      303.04     16.82 o 
  -1   3  15     1210.28     1201.99     26.22 o 
   0   3  15       34.04       50.30     12.01 o 
   1   3  15     1225.08     1237.90     31.87 o 
   2   3  15      297.63      277.71     23.09 o 
   3   3  15     2481.64     2506.22     36.46 o 
   4   3  15      504.37      502.27     15.17 o 
   5   3  15     2840.58     2913.01     27.65 o 
   6   3  15      475.50      436.12     17.30 o 
   7   3  15      713.56      715.23     23.52 o 
   8   3  15       42.52       32.08     21.08 o 
   9   3  15        8.87       -0.65     24.67 o 
  10   3  15       24.02        9.86     34.54 o 
  11   3  15       61.89       39.64     45.74 o 
  12   3  15       83.66       99.81     63.29 o 
 -12   4  15      175.30      185.52     39.27 o 
 -11   4  15        2.85      -16.75     44.83 o 
 -10   4  15        0.48       20.51     39.66 o 
  -9   4  15       51.14       67.10     36.00 o 
  -8   4  15       30.22       24.59     33.69 o 
  -7   4  15     1071.15      985.96     40.42 o 
  -6   4  15      677.11      708.94     35.38 o 
  -5   4  15     2431.23     2458.29     43.43 o 
  -4   4  15     2262.68     2254.88     41.71 o 
  -3   4  15      776.25      758.91     19.22 o 
  -2   4  15     1902.05     1984.20     26.02 o 
  -1   4  15      231.18      179.58     14.51 o 
   0   4  15     1646.58     1592.87     27.90 o 
   1   4  15      246.52      235.69     16.95 o 
   2   4  15     1867.41     1824.83     27.72 o 
   3   4  15      731.55      697.37     18.87 o 
   4   4  15     2353.97     2376.91     31.21 o 
   5   4  15     2593.66     2624.93     27.48 o 
   6   4  15      669.04      624.02     19.58 o 
   7   4  15     1133.94     1105.69     32.43 o 
   8   4  15       37.96       43.67     21.36 o 
   9   4  15       60.85       50.16     23.52 o 
  10   4  15        0.03       14.12     31.28 o 
  11   4  15        6.55       22.43     42.71 o 
  12   4  15      181.62      201.57     67.24 o 
 -12   5  15      103.78      144.57     44.59 o 
 -11   5  15      125.93      152.39     42.83 o 
 -10   5  15      107.73      106.96     38.97 o 
  -9   5  15       15.40       40.57     36.19 o 
  -8   5  15      795.79      820.07     48.03 o 
  -7   5  15      110.60      129.52     31.82 o 
  -6   5  15     4291.10     4257.50     72.53 o 
  -5   5  15      100.27       93.20     23.69 o 
  -4   5  15     2326.99     2351.85     38.95 o 
  -3   5  15      270.54      232.33     15.37 o 
  -2   5  15     1439.92     1279.84     37.33 o 
  -1   5  15      389.67      382.93     13.53 o 
   0   5  15       65.18       48.56     15.48 o 
   1   5  15      372.68      326.09     21.94 o 
   2   5  15     1463.44     1367.87     40.90 o 
   3   5  15      309.51      285.57     16.07 o 
   4   5  15     2354.56     2354.01     32.62 o 
   5   5  15      112.22      108.47     17.87 o 
   6   5  15     4504.77     4482.28     60.23 o 
   7   5  15      116.46      155.27     21.34 o 
   8   5  15      802.59      819.09     31.91 o 
   9   5  15       17.26       31.13     26.41 o 
  10   5  15      114.89      124.43     33.48 o 
  11   5  15      128.98      140.16     46.36 o 
  12   5  15      126.25      191.56    110.00 o 
 -12   6  15       41.93       39.72     55.96 o 
 -11   6  15       27.59       -2.36     42.04 o 
 -10   6  15       56.68       36.33     38.18 o 
  -9   6  15       74.61       74.68     36.04 o 
  -8   6  15      325.44      437.12     39.99 o 
  -7   6  15      147.13       89.13     36.96 o 
  -6   6  15      776.44      825.57     34.94 o 
  -5   6  15      949.56      870.05     24.19 o 
  -4   6  15     3247.39     3367.18     38.40 o 
  -3   6  15      366.85      369.78     19.09 o 
  -2   6  15     1466.89     1467.44     20.08 o 
  -1   6  15      691.62      690.38     19.88 o 
   0   6  15        0.93       14.44     12.47 o 
   1   6  15      696.88      649.68     33.27 o 
   2   6  15     1540.19     1586.92     39.55 o 
   3   6  15      356.44      324.38     18.32 o 
   4   6  15     3324.76     3311.70     38.53 o 
   5   6  15     1021.03      914.77     34.44 o 
   6   6  15      760.68      749.03     25.83 o 
   7   6  15      185.87      152.74     21.88 o 
   8   6  15      333.99      408.22     29.42 o 
   9   6  15       56.49       93.56     28.67 o 
  10   6  15       59.10       40.11     29.62 o 
  11   6  15       30.52        4.51     35.06 o 
  12   6  15       41.49       34.07     74.75 o 
 -11   7  15       24.74       39.14     54.33 o 
 -10   7  15       10.49       34.67     42.71 o 
  -9   7  15       44.44       62.60     41.86 o 
  -8   7  15      419.99      455.87     45.83 o 
  -7   7  15      170.82      159.05     39.69 o 
  -6   7  15      549.21      564.61     41.80 o 
  -5   7  15     1649.79     1611.75     34.36 o 
  -4   7  15      487.16      461.98     26.30 o 
  -3   7  15     2186.52     2237.96     33.54 o 
  -2   7  15      442.37      459.81     18.08 o 
  -1   7  15      919.82      903.82     20.56 o 
   0   7  15      504.29      496.12     24.42 o 
   1   7  15      958.33      912.92     43.16 o 
   2   7  15      348.82      403.26     30.01 o 
   3   7  15     2392.70     2420.57     45.62 o 
   4   7  15      417.67      385.21     26.85 o 
   5   7  15     1604.52     1512.10     34.33 o 
   6   7  15      505.49      507.34     26.57 o 
   7   7  15      192.26      206.35     24.11 o 
   8   7  15      383.51      421.95     30.80 o 
   9   7  15       50.44       89.58     33.45 o 
  10   7  15       12.93       59.90     34.80 o 
  11   7  15       31.90       45.07     40.95 o 
  12   7  15       73.80        5.15     62.01 o 
 -11   8  15      151.84       85.21     71.06 o 
 -10   8  15       16.65       57.96     68.69 o 
  -9   8  15      464.79      533.14     49.28 o 
  -8   8  15       72.38       91.25     40.80 o 
  -7   8  15     1016.02     1012.11     50.57 o 
  -6   8  15       80.22       56.77     35.36 o 
  -5   8  15     2327.33     2422.46     54.63 o 
  -4   8  15       55.72       41.34     22.76 o 
  -3   8  15      549.56      534.53     26.59 o 
  -2   8  15      196.14      206.29     16.77 o 
  -1   8  15      291.27      275.82     17.60 o 
   0   8  15        0.43       14.34     15.96 o 
   1   8  15      241.79      220.36     22.22 o 
   2   8  15      192.93      177.26     24.55 o 
   3   8  15      530.96      575.66     26.07 o 
   4   8  15       46.26       17.19     20.98 o 
   5   8  15     2322.72     2277.92     50.65 o 
   6   8  15       82.38      104.75     28.44 o 
   7   8  15      988.92     1023.85     35.87 o 
   8   8  15       63.61       92.41     29.28 o 
   9   8  15      417.10      417.74     39.43 o 
  10   8  15        9.27       64.42     36.10 o 
  11   8  15      152.83      146.57     37.88 o 
 -10   9  15       65.20        6.28     68.94 o 
  -9   9  15       49.69       27.52     63.48 o 
  -8   9  15      229.34      285.46     56.67 o 
  -7   9  15      140.89      174.80     39.76 o 
  -6   9  15      703.20      659.29     43.12 o 
  -5   9  15     1098.12     1093.35     38.02 o 
  -4   9  15      575.74      608.80     30.15 o 
  -3   9  15     1977.21     1978.04     51.17 o 
  -2   9  15       41.81       55.35     16.47 o 
  -1   9  15      423.89      424.56     19.75 o 
   0   9  15       44.40       48.77     20.83 o 
   1   9  15      381.55      381.97     25.37 o 
   2   9  15       31.68       45.82     21.60 o 
   3   9  15     1965.56     1910.97     37.30 o 
   4   9  15      582.36      569.50     27.74 o 
   5   9  15     1138.37     1065.47     75.77 o 
   6   9  15      673.04      613.83     38.23 o 
   7   9  15      173.45      178.02     32.20 o 
   8   9  15      219.77      265.62     32.03 o 
   9   9  15       49.91       70.66     35.73 o 
  10   9  15       58.63       61.15     36.85 o 
  11   9  15        2.97       53.86     57.78 o 
 -11  10  15        2.71      -14.62     99.52 o 
 -10  10  15        3.38       41.47     67.10 o 
  -9  10  15       32.29       48.60     63.68 o 
  -8  10  15       13.52       89.47     56.95 o 
  -7  10  15      182.69      181.64     39.55 o 
  -6  10  15      631.87      608.90     44.57 o 
  -5  10  15      175.54      164.72     30.63 o 
  -4  10  15     1535.90     1536.77     40.02 o 
  -3  10  15      516.12      538.45     30.56 o 
  -2  10  15      724.53      775.29     27.57 o 
  -1  10  15      544.83      548.71     27.43 o 
   0  10  15      140.59      145.78     22.65 o 
   1  10  15      537.72      556.84     28.45 o 
   2  10  15      733.90      724.54     29.10 o 
   3  10  15      491.90      500.38     25.57 o 
   4  10  15     1475.19     1444.80     41.36 o 
   5  10  15      152.11      130.06     33.35 o 
   6  10  15      593.88      534.28     39.63 o 
   7  10  15      176.99      185.51     35.38 o 
   8  10  15       10.80       58.25     33.62 o 
   9  10  15       34.86       32.76     38.07 o 
  10  10  15        1.19       29.31     43.47 o 
 -10  11  15        7.36      -13.87     91.75 o 
  -9  11  15       56.36      250.46    103.88 o 
  -8  11  15      412.88      456.57    106.66 o 
  -7  11  15       41.96        2.89     89.79 o 
  -6  11  15     1312.71     1299.66     67.23 o 
  -5  11  15      105.11      119.25     27.84 o 
  -4  11  15     1056.01     1065.51     42.07 o 
  -3  11  15      308.33      274.13     29.05 o 
  -2  11  15      185.37      192.55     31.21 o 
  -1  11  15        7.22       17.30     27.49 o 
   0  11  15      206.97      229.60     30.88 o 
   1  11  15       12.54       32.59     22.24 o 
   2  11  15      192.98      198.70     23.10 o 
   3  11  15      293.91      281.70     24.94 o 
   4  11  15     1016.28     1049.24     35.73 o 
   5  11  15      127.35      102.38     34.72 o 
   6  11  15     1386.15     1311.01     51.25 o 
   7  11  15       38.71       53.66     34.80 o 
   8  11  15      367.02      454.47     36.99 o 
   9  11  15       55.00       78.79     38.65 o 
  10  11  15       10.80       34.69     47.14 o 
  -9  12  15       73.89      162.64    103.63 o 
  -8  12  15       15.31       66.96     95.47 o 
  -7  12  15      758.23      819.88    111.67 o 
  -6  12  15      189.47      205.63     96.47 o 
  -5  12  15      643.06      610.55     35.48 o 
  -4  12  15      494.69      453.67     45.90 o 
  -3  12  15      112.24      109.94     32.61 o 
  -2  12  15      870.32      870.81     40.88 o 
  -1  12  15       37.24       73.47     30.53 o 
   0  12  15       88.23       67.15     30.28 o 
   1  12  15       44.95       58.79     28.50 o 
   2  12  15      844.91      832.21     30.40 o 
   3  12  15      120.29      112.50     26.48 o 
   4  12  15      475.92      466.56     31.19 o 
   5  12  15      619.62      640.72     39.54 o 
   6  12  15      200.69      211.52     36.06 o 
   7  12  15      691.57      715.87     44.48 o 
   8  12  15       22.96       38.95     37.09 o 
   9  12  15       69.97      126.47     39.75 o 
  -8  13  15        4.92       90.17     98.87 o 
  -7  13  15      280.41      412.38    109.47 o 
  -6  13  15      271.97      296.26     63.82 o 
  -5  13  15      626.18      624.04     43.58 o 
  -4  13  15      103.47      126.68     42.41 o 
  -3  13  15     1357.52     1394.33     65.08 o 
  -2  13  15       62.39      120.30     41.81 o 
  -1  13  15      796.78      789.90     41.57 o 
   0  13  15        4.24       44.43     30.16 o 
   1  13  15      853.23      897.46     39.20 o 
   2  13  15       56.60       74.71     31.92 o 
   3  13  15     1379.90     1410.48     47.17 o 
   4  13  15      116.14      138.23     29.27 o 
   5  13  15      568.80      600.67     41.35 o 
   6  13  15      297.38      292.39     38.87 o 
   7  13  15      333.79      391.07     38.26 o 
   8  13  15        3.99        8.91     34.91 o 
   9  13  15       55.25       88.89     63.24 o 
  -7  14  15      300.50      368.46    110.83 o 
  -6  14  15       90.02       99.53     61.89 o 
  -5  14  15      702.34      769.60     47.46 o 
  -4  14  15       96.19      121.85     44.90 o 
  -3  14  15      418.54      480.35     63.19 o 
  -2  14  15      183.82      170.25     55.56 o 
  -1  14  15       62.13       89.68     45.43 o 
   0  14  15       48.36       65.58     32.09 o 
   1  14  15       62.55      112.76     32.56 o 
   2  14  15      196.12      217.06     35.69 o 
   3  14  15      416.89      432.47     38.99 o 
   4  14  15      108.48      129.68     34.86 o 
   5  14  15      705.20      758.89     45.21 o 
   6  14  15       76.25       87.24     37.04 o 
   7  14  15      322.47      364.44     39.48 o 
   8  14  15       39.09       99.90     61.22 o 
  -6  15  15      419.81      431.97     74.17 o 
  -5  15  15       41.17       90.15     57.38 o 
  -4  15  15      207.14      246.19     64.55 o 
  -3  15  15      236.45      218.74     61.74 o 
  -2  15  15       38.11      112.05     57.38 o 
  -1  15  15      322.25      343.18     48.59 o 
   0  15  15        0.18       45.43     32.65 o 
   1  15  15      342.44      358.73     38.44 o 
   2  15  15       39.06       38.15     35.33 o 
   3  15  15      237.72      185.33     38.08 o 
   4  15  15      194.51      188.70     38.71 o 
   5  15  15       37.43       27.48     37.18 o 
   6  15  15      424.47      475.04     57.28 o 
   7  15  15      104.49       20.10     91.70 o 
  -5  16  15        8.40       47.94     64.12 o 
  -4  16  15      693.50      742.86     81.28 o 
  -3  16  15       81.70       34.44     62.49 o 
  -2  16  15      307.49      220.43     63.77 o 
  -1  16  15       78.04       59.29     46.80 o 
   0  16  15      236.50      218.73     60.36 o 
   1  16  15       71.72       91.45     40.60 o 
   2  16  15      314.84      367.26     42.39 o 
   3  16  15       82.98       77.12     38.06 o 
   4  16  15      711.79      724.92     47.46 o 
   5  16  15        6.36       12.18     43.79 o 
   6  16  15      142.90       87.88     97.14 o 
  -4  17  15      287.76      300.85    107.06 o 
  -3  17  15      126.13      113.01     63.77 o 
  -2  17  15      145.47      182.93     50.83 o 
  -1  17  15       59.52       59.24     59.01 o 
   0  17  15       68.91       98.09     59.17 o 
   1  17  15       72.03       77.37     50.94 o 
   2  17  15      152.91      196.07     46.50 o 
   3  17  15      119.79      125.60     52.77 o 
   4  17  15      283.72      341.17     71.40 o 
  -2  18  15       76.93      118.54     97.45 o 
   0   0  16     1526.65     1549.20     44.36 o 
   1   0  16     3395.78     3555.72     51.63 o 
   2   0  16      626.17      606.49     27.80 o 
   3   0  16      400.71      405.25     23.46 o 
   4   0  16      892.32      865.65     21.74 o 
   5   0  16       35.55       32.66     15.07 o 
   6   0  16      752.37      720.11     23.60 o 
   7   0  16      227.59      250.63     21.47 o 
   8   0  16      771.74      707.85     29.87 o 
   9   0  16       13.42       55.09     28.84 o 
  10   0  16       16.87       51.44     27.96 o 
  11   0  16       59.26       79.02     34.31 o 
  12   0  16        4.17       66.60     48.89 o 
 -12   1  16      148.88      163.62     51.70 o 
 -11   1  16      390.35      427.88     35.32 o 
 -10   1  16      273.51      273.50     35.62 o 
  -9   1  16      862.94      849.54     38.19 o 
  -8   1  16      331.68      345.33     30.65 o 
  -7   1  16     1237.47     1315.44     39.38 o 
  -6   1  16        5.89       16.48     23.93 o 
  -5   1  16      546.65      541.03     19.26 o 
  -4   1  16      806.97      779.93     22.43 o 
  -3   1  16      118.28      123.61     15.26 o 
  -2   1  16     1973.21     2004.09     27.88 o 
  -1   1  16      190.05      184.92     18.99 o 
   0   1  16      113.07      162.10     23.81 o 
   1   1  16      197.03      190.41     23.76 o 
   2   1  16     2038.58     2014.72     52.36 o 
   3   1  16      112.84      105.45     18.45 o 
   4   1  16      760.06      762.95     24.50 o 
   5   1  16      568.15      549.57     17.94 o 
   6   1  16        5.81       23.35     18.07 o 
   7   1  16     1297.28     1285.81     30.44 o 
   8   1  16      340.88      356.39     22.83 o 
   9   1  16      888.73      965.55     31.87 o 
  10   1  16      284.36      258.98     34.02 o 
  11   1  16      401.97      409.09     44.34 o 
  12   1  16      148.09      215.66     51.57 o 
 -12   2  16      226.57      272.95     53.22 o 
 -11   2  16       67.37      106.83     35.89 o 
 -10   2  16      929.71      962.23     42.59 o 
  -9   2  16      213.87      227.91     37.83 o 
  -8   2  16     1588.35     1676.01     55.76 o 
  -7   2  16      125.86      135.99     25.47 o 
  -6   2  16      597.48      593.40     30.60 o 
  -5   2  16      106.11      115.72     18.32 o 
  -4   2  16      191.69      219.23     16.02 o 
  -3   2  16     1483.07     1495.12     32.94 o 
  -2   2  16      820.31      760.38     36.39 o 
  -1   2  16     1058.18     1072.28     26.63 o 
   0   2  16        1.32       26.76     19.47 o 
   1   2  16     1043.75     1039.42     20.84 o 
   2   2  16      826.89      756.48     19.53 o 
   3   2  16     1594.18     1650.18     25.41 o 
   4   2  16      190.98      191.47     12.30 o 
   5   2  16      141.47      178.19     15.68 o 
   6   2  16      610.57      590.16     20.47 o 
   7   2  16      131.61      136.52     20.05 o 
   8   2  16     1592.42     1622.47     33.84 o 
   9   2  16      212.51      220.23     25.34 o 
  10   2  16      913.12      879.67     40.75 o 
  11   2  16       52.52       37.24     37.81 o 
  12   2  16      215.89      315.21     53.60 o 
 -12   3  16      100.18      104.39     39.72 o 
 -11   3  16       12.01       -2.32     35.23 o 
 -10   3  16      124.87      108.33     39.51 o 
  -9   3  16      244.65      211.15     37.38 o 
  -8   3  16       56.94       21.87     33.38 o 
  -7   3  16      605.85      578.70     36.89 o 
  -6   3  16      226.51      206.42     30.40 o 
  -5   3  16      606.23      589.26     31.44 o 
  -4   3  16     2909.79     2884.54     40.63 o 
  -3   3  16      269.12      254.22     19.04 o 
  -2   3  16     3205.81     3208.40     34.43 o 
  -1   3  16     1395.81     1367.27     30.53 o 
   0   3  16     8772.96     9042.60     60.44 o 
   1   3  16     1403.55     1377.06     34.27 o 
   2   3  16     3213.75     3261.18     47.99 o 
   3   3  16      284.88      256.61     13.64 o 
   4   3  16     2890.10     2905.20     30.02 o 
   5   3  16      678.99      653.29     22.41 o 
   6   3  16      221.65      220.52     20.32 o 
   7   3  16      680.75      607.96     25.23 o 
   8   3  16       61.00       70.99     22.07 o 
   9   3  16      240.76      224.54     25.71 o 
  10   3  16      128.01      127.86     32.35 o 
  11   3  16       18.48       19.05     43.86 o 
  12   3  16      105.94      111.17     62.82 o 
 -12   4  16      501.76      523.22     45.04 o 
 -11   4  16      115.56       97.53     41.92 o 
 -10   4  16      413.65      471.33     45.51 o 
  -9   4  16      344.19      397.00     40.91 o 
  -8   4  16      475.69      522.68     39.56 o 
  -7   4  16       79.12       78.14     32.04 o 
  -6   4  16      738.03      657.91     43.23 o 
  -5   4  16       73.72       71.61     23.20 o 
  -4   4  16      127.42      127.01     26.57 o 
  -3   4  16     1149.12     1058.00     22.43 o 
  -2   4  16      262.79      215.41     16.50 o 
  -1   4  16     2183.63     2120.80     27.08 o 
   0   4  16      108.08      127.94     18.05 o 
   1   4  16     2347.82     2443.37     32.54 o 
   2   4  16      284.89      254.28     18.33 o 
   3   4  16     1262.55     1243.35     30.03 o 
   4   4  16       97.51       94.14     15.31 o 
   5   4  16       75.13       91.31     15.92 o 
   6   4  16      777.63      738.54     25.59 o 
   7   4  16       59.11       76.07     21.14 o 
   8   4  16      372.59      418.23     26.18 o 
   9   4  16      364.00      353.01     27.90 o 
  10   4  16      431.85      459.05     35.58 o 
  11   4  16       92.36       65.83     56.55 o 
 -12   5  16       48.65        8.50     47.57 o 
 -11   5  16      468.65      530.61     47.23 o 
 -10   5  16      169.80      175.95     41.48 o 
  -9   5  16     1306.68     1360.25     52.23 o 
  -8   5  16      207.08      209.60     36.67 o 
  -7   5  16      644.10      655.76     45.40 o 
  -6   5  16       74.00       72.01     35.33 o 
  -5   5  16      111.22      122.91     24.68 o 
  -4   5  16      154.21      154.02     25.07 o 
  -3   5  16       55.65       62.53     19.55 o 
  -2   5  16      892.53      838.61     25.96 o 
  -1   5  16        3.15       21.05     11.34 o 
   0   5  16      511.77      470.73     20.78 o 
   1   5  16       10.92       27.69     22.72 o 
   2   5  16      883.12      844.03     37.45 o 
   3   5  16       37.21       26.32     21.27 o 
   4   5  16      180.06      178.38     23.39 o 
   5   5  16      129.06      143.67     20.22 o 
   6   5  16       64.99       67.06     17.92 o 
   7   5  16      586.41      585.86     26.72 o 
   8   5  16      227.73      207.06     27.08 o 
   9   5  16     1359.71     1359.04     48.54 o 
  10   5  16      186.29      225.19     35.21 o 
  11   5  16      469.64      487.35     51.83 o 
 -12   6  16      117.44      147.25     71.66 o 
 -11   6  16       22.89      -16.06     39.86 o 
 -10   6  16      259.65      238.00     42.28 o 
  -9   6  16      285.54      218.60     39.40 o 
  -8   6  16      533.41      509.60     59.32 o 
  -7   6  16       41.79       47.44     38.12 o 
  -6   6  16      328.43      363.78     39.56 o 
  -5   6  16      382.82      397.45     31.54 o 
  -4   6  16       10.13       25.39     21.99 o 
  -3   6  16     1699.79     1666.69     31.25 o 
  -2   6  16      186.39      186.78     21.27 o 
  -1   6  16     4989.02     4963.00     40.71 o 
   0   6  16     1524.03     1520.82     37.73 o 
   1   6  16     4892.65     4876.54     69.54 o 
   2   6  16      143.61      126.24     26.80 o 
   3   6  16     1812.66     1785.13     37.54 o 
   4   6  16       10.93       -1.76     22.68 o 
   5   6  16      333.00      329.81     26.42 o 
   6   6  16      287.16      285.78     23.29 o 
   7   6  16       41.09       35.02     28.56 o 
   8   6  16      495.10      478.41     35.85 o 
   9   6  16      308.25      281.78     35.45 o 
  10   6  16      237.73      210.46     36.40 o 
  11   6  16       32.84       36.91     35.24 o 
 -11   7  16      166.41      157.94     81.91 o 
 -10   7  16      220.64      202.67     48.55 o 
  -9   7  16      555.53      592.24     56.63 o 
  -8   7  16       53.72       49.50     40.55 o 
  -7   7  16      539.67      566.88     45.62 o 
  -6   7  16      174.01      181.72     36.38 o 
  -5   7  16      657.32      648.42     33.39 o 
  -4   7  16      488.49      438.43     27.07 o 
  -3   7  16        4.74       21.79     18.26 o 
  -2   7  16     2353.40     2302.61     34.11 o 
  -1   7  16      208.28      182.38     18.61 o 
   0   7  16     3563.79     3605.27     67.51 o 
   1   7  16      278.03      276.12     25.01 o 
   2   7  16     2396.66     2328.47     48.32 o 
   3   7  16        3.65       18.93     22.72 o 
   4   7  16      498.60      483.73     29.35 o 
   5   7  16      627.89      625.48     31.16 o 
   6   7  16      163.50      159.43     23.58 o 
   7   7  16      532.21      539.55     35.15 o 
   8   7  16       50.64       76.67     32.00 o 
   9   7  16      553.28      515.67     39.36 o 
  10   7  16      250.25      285.88     38.85 o 
  11   7  16      174.95      224.98     39.32 o 
 -11   8  16      215.72      308.37     76.50 o 
 -10   8  16      470.85      541.94    140.40 o 
  -9   8  16      188.44      179.61     46.52 o 
  -8   8  16      562.60      578.36     48.83 o 
  -7   8  16      124.34      149.88     38.61 o 
  -6   8  16      498.51      491.91     43.14 o 
  -5   8  16      187.82      250.72     30.42 o 
  -4   8  16      324.92      306.00     27.31 o 
  -3   8  16      514.58      497.11     27.52 o 
  -2   8  16      429.12      372.18     25.12 o 
  -1   8  16      277.30      255.69     20.60 o 
   0   8  16      298.91      300.52     23.14 o 
   1   8  16      253.51      242.31     23.38 o 
   2   8  16      457.24      403.16     27.75 o 
   3   8  16      546.99      574.83     27.02 o 
   4   8  16      335.59      316.15     25.04 o 
   5   8  16      202.78      225.58     28.50 o 
   6   8  16      458.36      466.17     33.49 o 
   7   8  16      121.18       89.60     27.30 o 
   8   8  16      623.01      675.09     40.37 o 
   9   8  16      179.72      176.81     36.60 o 
  10   8  16      533.35      529.53     42.47 o 
  11   8  16      200.56      228.24     42.95 o 
 -11   9  16       58.62      -54.38     99.30 o 
 -10   9  16       12.52       62.68     68.94 o 
  -9   9  16      355.99      291.75     68.86 o 
  -8   9  16       28.30       29.66     40.92 o 
  -7   9  16       71.97       66.92     38.66 o 
  -6   9  16      197.93      224.98     39.78 o 
  -5   9  16        2.93       42.91     27.48 o 
  -4   9  16      451.95      515.25     35.39 o 
  -3   9  16       64.08       56.60     29.13 o 
  -2   9  16     1469.82     1411.54     43.84 o 
  -1   9  16      669.97      658.93     24.90 o 
   0   9  16     1792.54     1807.95     37.53 o 
   1   9  16      677.13      650.28     28.81 o 
   2   9  16     1477.18     1442.38     34.76 o 
   3   9  16       57.12       54.33     23.68 o 
   4   9  16      452.47      495.59     28.54 o 
   5   9  16        0.41       14.93     29.84 o 
   6   9  16      214.29      219.95     34.87 o 
   7   9  16       61.86       64.70     29.52 o 
   8   9  16       26.05       33.09     34.38 o 
   9   9  16      331.07      229.67     39.74 o 
  10   9  16       10.50       -2.65     37.92 o 
  11   9  16       73.78       76.87     61.47 o 
 -10  10  16        4.95       48.62     72.19 o 
  -9  10  16       42.11       80.54     65.25 o 
  -8  10  16      522.57      635.55     69.92 o 
  -7  10  16      147.53      136.10     48.22 o 
  -6  10  16      623.77      659.82     56.99 o 
  -5  10  16      181.79      252.47     39.79 o 
  -4  10  16      308.41      334.27     34.47 o 
  -3  10  16     1148.72     1152.67     43.43 o 
  -2  10  16      155.47      160.92     26.32 o 
  -1  10  16     2020.50     1979.75     46.58 o 
   0  10  16      243.61      229.32     24.51 o 
   1  10  16     2120.14     2080.48     59.84 o 
   2  10  16      135.24      133.09     24.58 o 
   3  10  16     1078.56     1035.14     30.80 o 
   4  10  16      308.31      319.76     31.28 o 
   5  10  16      173.78      133.96     29.58 o 
   6  10  16      641.78      594.76     41.61 o 
   7  10  16      154.30      154.77     34.05 o 
   8  10  16      494.36      465.20     40.70 o 
   9  10  16       54.07       63.74     37.33 o 
  10  10  16       10.81       31.21     37.95 o 
  -9  11  16      439.53      478.30    110.71 o 
  -8  11  16       48.87       63.66    100.28 o 
  -7  11  16      549.40      627.51    105.27 o 
  -6  11  16      136.11      136.42     46.62 o 
  -5  11  16      113.90      132.79     39.26 o 
  -4  11  16       82.06      126.41     31.32 o 
  -3  11  16      266.27      272.29     29.06 o 
  -2  11  16      462.18      484.39     44.83 o 
  -1  11  16       88.34       75.50     37.60 o 
   0  11  16      536.40      520.68     35.00 o 
   1  11  16       79.54       83.60     23.73 o 
   2  11  16      416.88      372.10     26.07 o 
   3  11  16      266.25      252.62     27.76 o 
   4  11  16      104.85      142.65     27.40 o 
   5  11  16      111.80       49.55     30.43 o 
   6  11  16      113.90      120.98     44.61 o 
   7  11  16      472.09      487.06     40.58 o 
   8  11  16       66.09       45.51     36.52 o 
   9  11  16      413.89      492.27     43.93 o 
  10  11  16      186.56      170.79     65.92 o 
  -8  12  16      280.15      328.22    100.68 o 
  -7  12  16      187.64      329.88    102.65 o 
  -6  12  16      161.80      196.32     96.83 o 
  -5  12  16      417.02      514.27     46.45 o 
  -4  12  16        2.88      -12.67     41.20 o 
  -3  12  16      585.07      589.37     48.52 o 
  -2  12  16      120.59      167.13     42.51 o 
  -1  12  16      894.87      916.79     52.31 o 
   0  12  16      120.72      125.46     32.45 o 
   1  12  16      869.21      921.48     38.57 o 
   2  12  16      169.43      206.51     28.07 o 
   3  12  16      585.00      596.21     32.88 o 
   4  12  16        5.40       -2.79     29.77 o 
   5  12  16      466.37      472.47     33.75 o 
   6  12  16      182.57      167.10     34.72 o 
   7  12  16      186.99      257.24     38.04 o 
   8  12  16      276.52      293.46     41.84 o 
   9  12  16       82.38      119.98     62.74 o 
  -7  13  16      457.41      610.15    115.89 o 
  -6  13  16      163.25      259.99     99.91 o 
  -5  13  16      386.46      307.48     49.33 o 
  -4  13  16      344.41      330.17     62.72 o 
  -3  13  16       13.76       64.11     54.29 o 
  -2  13  16      798.29      926.22     55.42 o 
  -1  13  16      181.28      204.15     44.23 o 
   0  13  16      755.73      830.64     38.94 o 
   1  13  16      185.07      206.34     32.55 o 
   2  13  16      780.71      736.64     40.81 o 
   3  13  16       15.03       49.11     32.71 o 
   4  13  16      369.87      378.24     37.97 o 
   5  13  16      388.87      351.57     34.56 o 
   6  13  16      155.91      152.68     32.70 o 
   7  13  16      455.30      425.73     39.63 o 
   8  13  16       32.99       98.98     43.49 o 
  -7  14  16      105.18       66.17    104.07 o 
  -6  14  16      305.98      367.50    110.13 o 
  -5  14  16       26.17      101.52     60.27 o 
  -4  14  16      287.13      358.77     65.27 o 
  -3  14  16       75.33       61.87     56.25 o 
  -2  14  16       64.67       45.02     55.27 o 
  -1  14  16        9.63       53.49     43.46 o 
   0  14  16        7.33       45.87     36.99 o 
   1  14  16        3.19       47.84     31.15 o 
   2  14  16       55.98       83.05     35.22 o 
   3  14  16       92.14       86.24     34.44 o 
   4  14  16      269.96      270.04     38.54 o 
   5  14  16       19.90       20.23     35.44 o 
   6  14  16      267.68      291.80     41.47 o 
   7  14  16       90.21       97.03     38.79 o 
  -6  15  16      101.27       62.16    100.64 o 
  -5  15  16       56.42       63.93     61.28 o 
  -4  15  16      204.45      240.93     62.64 o 
  -3  15  16        8.16       17.64     58.30 o 
  -2  15  16      426.33      424.70     63.98 o 
  -1  15  16       82.84      160.51     47.11 o 
   0  15  16      472.69      602.52     47.18 o 
   1  15  16       90.11      127.06     35.81 o 
   2  15  16      427.53      463.71     41.19 o 
   3  15  16        6.22       14.82     40.49 o 
   4  15  16      201.42      171.44     38.60 o 
   5  15  16       59.73       36.69     37.80 o 
   6  15  16       91.79       57.75     61.86 o 
   7  15  16       79.11       41.32     89.40 o 
  -4  16  16       24.63       25.84     61.11 o 
  -3  16  16      263.65      300.65     66.94 o 
  -2  16  16       33.17      -15.28     60.61 o 
  -1  16  16      699.18      766.38     59.34 o 
   0  16  16      119.99      184.85     60.72 o 
   1  16  16      680.21      759.19     52.02 o 
   2  16  16       31.21       57.65     37.38 o 
   3  16  16      304.20      380.36     42.29 o 
   4  16  16       22.66       13.53     38.70 o 
   5  16  16       95.28       86.50     65.41 o 
  -3  17  16       87.05      121.52     99.93 o 
  -2  17  16       70.51       63.00     65.10 o 
  -1  17  16       29.12      102.71     59.79 o 
   0  17  16       63.14      141.99     52.30 o 
   1  17  16       30.03      106.04     63.68 o 
   2  17  16       67.28      140.48     99.03 o 
   3  17  16       88.19      131.88     62.73 o 
   4  17  16       15.45        1.16     89.41 o 
   1   0  17        2.50       19.84     21.43 o 
   2   0  17      766.47      832.46     28.26 o 
   3   0  17     1145.69     1056.96     27.81 o 
   4   0  17      314.28      287.28     20.34 o 
   5   0  17      147.11      153.47     15.62 o 
   6   0  17      613.68      647.33     32.63 o 
   7   0  17        1.07        6.34     23.63 o 
   8   0  17      867.24      882.49     35.70 o 
   9   0  17      126.97      109.76     35.85 o 
  10   0  17      286.74      302.22     36.03 o 
  11   0  17      148.32      144.28     35.93 o 
  12   0  17      457.80      479.39     88.55 o 
 -12   1  17       84.22       57.02     54.28 o 
 -11   1  17      189.72      167.11     37.36 o 
 -10   1  17      188.99      171.03     39.56 o 
  -9   1  17       85.07      131.55     35.79 o 
  -8   1  17      267.40      319.87     30.65 o 
  -7   1  17      358.96      362.60     29.61 o 
  -6   1  17      441.17      447.54     35.56 o 
  -5   1  17     1001.59      904.18     26.37 o 
  -4   1  17     1012.48     1044.46     25.31 o 
  -3   1  17       69.68       60.19     15.41 o 
  -2   1  17     2883.76     2949.72     39.52 o 
  -1   1  17      255.16      264.86     21.13 o 
   0   1  17     3620.14     3570.12     72.95 o 
   1   1  17      218.95      221.93     26.55 o 
   2   1  17     2699.51     2578.15     88.26 o 
   3   1  17       64.54       76.13     21.98 o 
   4   1  17     1068.84     1101.03     27.35 o 
   5   1  17     1059.17     1031.06     28.02 o 
   6   1  17      422.60      429.25     25.55 o 
   7   1  17      358.47      350.81     26.59 o 
   8   1  17      270.97      266.41     27.65 o 
   9   1  17      102.75      105.80     28.36 o 
  10   1  17      203.68      172.09     34.19 o 
  11   1  17      202.17      237.71     47.40 o 
  12   1  17       69.16      234.37     82.38 o 
 -12   2  17      412.72      358.21     63.61 o 
 -11   2  17        0.03       -0.65     48.22 o 
 -10   2  17      120.00      144.44     40.53 o 
  -9   2  17      107.00       91.83     37.25 o 
  -8   2  17      396.96      339.28     37.31 o 
  -7   2  17      144.77      102.84     31.89 o 
  -6   2  17      663.15      706.44     31.79 o 
  -5   2  17      662.16      641.19     26.69 o 
  -4   2  17      374.32      338.34     23.57 o 
  -3   2  17     2239.79     2285.69     33.03 o 
  -2   2  17      913.37      912.94     29.38 o 
  -1   2  17     3046.41     3159.78     40.81 o 
   0   2  17      228.68      217.74     23.19 o 
   1   2  17     3027.28     2886.80     63.08 o 
   2   2  17      976.21      977.53     19.89 o 
   3   2  17     2116.99     2110.57     35.68 o 
   4   2  17      434.30      417.54     19.50 o 
   5   2  17      559.02      550.76     21.04 o 
   6   2  17      678.53      703.73     26.58 o 
   7   2  17      143.69      114.90     23.06 o 
   8   2  17      444.63      429.20     27.64 o 
   9   2  17      103.17      104.91     28.66 o 
  10   2  17      128.23      157.18     38.97 o 
  11   2  17        0.85       16.48     44.41 o 
 -12   3  17      213.19      220.18     51.19 o 
 -11   3  17       93.95      166.96     42.97 o 
 -10   3  17      159.25      157.38     41.77 o 
  -9   3  17      423.21      469.39     42.71 o 
  -8   3  17      163.76      177.63     35.83 o 
  -7   3  17      625.84      674.58     39.63 o 
  -6   3  17      175.49      157.01     37.83 o 
  -5   3  17      708.63      708.89     43.39 o 
  -4   3  17      647.98      655.27     26.39 o 
  -3   3  17      174.62      150.62     21.65 o 
  -2   3  17     1876.33     1874.16     34.07 o 
  -1   3  17      557.43      472.65     16.48 o 
   0   3  17      357.42      322.12     22.07 o 
   1   3  17      544.19      492.54     30.60 o 
   2   3  17     1788.68     1738.55     26.70 o 
   3   3  17      198.07      194.09     17.36 o 
   4   3  17      760.01      720.46     26.85 o 
   5   3  17      665.16      624.53     25.85 o 
   6   3  17      170.39      160.65     20.19 o 
   7   3  17      652.71      667.97     26.17 o 
   8   3  17      142.32      143.55     29.07 o 
   9   3  17      429.21      475.64     32.64 o 
  10   3  17      127.42      148.90     38.24 o 
  11   3  17      103.40      121.77     44.66 o 
 -12   4  17       98.50       81.99     48.89 o 
 -11   4  17       46.86       83.31     41.20 o 
 -10   4  17      368.03      468.31     45.23 o 
  -9   4  17      325.77      273.31     40.02 o 
  -8   4  17      167.66      108.53     36.68 o 
  -7   4  17      495.77      477.71     37.36 o 
  -6   4  17      546.91      504.49     43.01 o 
  -5   4  17      781.64      784.80     32.60 o 
  -4   4  17       79.49       81.48     26.34 o 
  -3   4  17     1383.94     1344.42     31.28 o 
  -2   4  17      191.95      207.88     17.83 o 
  -1   4  17     1019.33      982.59     28.51 o 
   0   4  17      733.35      728.31     24.50 o 
   1   4  17     1038.00     1052.33     25.76 o 
   2   4  17      198.38      213.19     23.76 o 
   3   4  17     1315.32     1341.69     31.46 o 
   4   4  17       73.74       91.95     18.48 o 
   5   4  17      767.37      767.85     34.52 o 
   6   4  17      609.78      560.24     27.97 o 
   7   4  17      465.04      421.02     28.80 o 
   8   4  17      163.14      193.63     27.40 o 
   9   4  17      340.48      370.72     29.11 o 
  10   4  17      365.30      434.97     43.28 o 
  11   4  17       51.49       54.50     45.49 o 
 -12   5  17       36.99       57.38     50.16 o 
 -11   5  17       34.82       18.68     40.15 o 
 -10   5  17       74.82       97.38     40.68 o 
  -9   5  17       58.01       75.59     38.07 o 
  -8   5  17      192.58      246.53     45.96 o 
  -7   5  17      169.50      176.35     40.38 o 
  -6   5  17      331.37      364.96     40.76 o 
  -5   5  17      720.11      727.48     32.97 o 
  -4   5  17     1274.94     1324.44     38.20 o 
  -3   5  17      190.85      178.33     22.44 o 
  -2   5  17     2489.77     2555.02     38.71 o 
  -1   5  17     1096.02     1051.85     42.07 o 
   0   5  17     1444.78     1403.59     29.02 o 
   1   5  17     1101.24     1095.32     35.69 o 
   2   5  17     2433.34     2449.04     53.64 o 
   3   5  17      215.34      214.06     24.01 o 
   4   5  17     1260.98     1269.29     33.40 o 
   5   5  17      733.72      724.17     28.96 o 
   6   5  17      317.73      326.63     27.22 o 
   7   5  17      193.79      210.84     26.76 o 
   8   5  17      201.31      214.57     28.49 o 
   9   5  17       55.54       99.17     30.07 o 
  10   5  17       70.29       72.00     30.30 o 
  11   5  17       24.47       17.43     46.49 o 
 -11   6  17      165.47      176.28     44.69 o 
 -10   6  17      145.20      101.60     49.76 o 
  -9   6  17      186.16      194.79     47.41 o 
  -8   6  17      598.97      566.88     49.73 o 
  -7   6  17       45.55       21.26     38.13 o 
  -6   6  17      619.46      611.11     47.31 o 
  -5   6  17      720.95      713.79     33.42 o 
  -4   6  17      145.55      161.85     26.84 o 
  -3   6  17     2107.51     2095.71     35.12 o 
  -2   6  17      744.80      720.01     26.67 o 
  -1   6  17      386.62      367.03     27.91 o 
   0   6  17      649.42      617.58     24.87 o 
   1   6  17      329.38      309.86     31.80 o 
   2   6  17      750.48      742.92     34.32 o 
   3   6  17     2141.39     2165.21     48.60 o 
   4   6  17      132.36      121.56     24.26 o 
   5   6  17      703.95      652.09     27.16 o 
   6   6  17      596.30      575.08     30.38 o 
   7   6  17       44.43       38.88     26.16 o 
   8   6  17      680.09      721.03     35.97 o 
   9   6  17      222.37      197.72     32.02 o 
  10   6  17      139.14      186.34     37.80 o 
  11   6  17      170.59      142.06     43.03 o 
 -11   7  17      398.09      416.62     78.47 o 
 -10   7  17      181.19      169.70     48.69 o 
  -9   7  17      195.77      195.62     45.59 o 
  -8   7  17      377.81      393.69     83.69 o 
  -7   7  17      620.52      596.66     47.42 o 
  -6   7  17      181.71      149.69     38.36 o 
  -5   7  17      276.50      272.91     29.90 o 
  -4   7  17     1318.66     1334.21     36.06 o 
  -3   7  17      215.30      216.72     21.18 o 
  -2   7  17      765.67      781.37     30.14 o 
  -1   7  17       87.51       58.28     22.11 o 
   0   7  17     2147.11     2266.69     42.05 o 
   1   7  17       86.48       82.42     23.39 o 
   2   7  17      806.39      838.59     36.44 o 
   3   7  17      180.99      182.73     25.47 o 
   4   7  17     1328.34     1305.78     37.22 o 
   5   7  17      219.60      218.37     27.33 o 
   6   7  17      185.61      225.33     27.92 o 
   7   7  17      564.77      523.23     32.02 o 
   8   7  17      424.82      443.31     33.76 o 
   9   7  17      212.67      247.76     36.53 o 
  10   7  17      199.11      204.04     38.62 o 
  11   7  17      373.59      419.26     46.03 o 
 -11   8  17       22.64       32.01     96.13 o 
 -10   8  17       42.98      105.24     69.95 o 
  -9   8  17       57.70       68.07     43.96 o 
  -8   8  17      130.13      117.89     42.86 o 
  -7   8  17       76.81       53.07     39.99 o 
  -6   8  17      275.13      308.96     41.35 o 
  -5   8  17      775.60      838.77     37.68 o 
  -4   8  17       29.65       25.84     28.75 o 
  -3   8  17     1535.36     1559.53     45.00 o 
  -2   8  17      697.04      674.76     29.45 o 
  -1   8  17     1628.66     1629.25     37.71 o 
   0   8  17     1056.75      959.04     44.00 o 
   1   8  17     1742.66     1778.17     37.84 o 
   2   8  17      700.97      681.56     31.80 o 
   3   8  17     1628.05     1616.67     40.69 o 
   4   8  17       38.92       65.31     26.77 o 
   5   8  17      814.12      802.37     35.89 o 
   6   8  17      275.68      300.26     28.78 o 
   7   8  17       69.19       42.47     29.45 o 
   8   8  17      106.93      132.29     35.64 o 
   9   8  17       52.03       67.74     35.50 o 
  10   8  17       39.89       37.78     36.76 o 
  11   8  17       27.53       53.09     47.52 o 
 -10   9  17       63.22       67.69     68.40 o 
  -9   9  17      254.92      374.79    108.07 o 
  -8   9  17        3.08       32.31     43.18 o 
  -7   9  17      383.39      381.73     45.85 o 
  -6   9  17      111.49      129.78     48.56 o 
  -5   9  17      140.18      168.34     35.12 o 
  -4   9  17      453.70      440.48     35.38 o 
  -3   9  17      571.26      576.24     36.34 o 
  -2   9  17     1248.68     1219.32     43.35 o 
  -1   9  17      410.83      380.83     27.11 o 
   0   9  17       81.25       75.97     22.25 o 
   1   9  17      402.67      373.73     26.73 o 
   2   9  17     1210.50     1202.93     37.92 o 
   3   9  17      524.93      573.58     29.65 o 
   4   9  17      515.81      482.36     28.87 o 
   5   9  17      119.31      108.04     29.13 o 
   6   9  17      129.70      125.34     28.34 o 
   7   9  17      390.51      415.88     34.25 o 
   8   9  17        6.03       16.71     34.78 o 
   9   9  17      254.33      260.51     39.00 o 
  10   9  17       65.59       88.62     38.21 o 
  -9  10  17      364.10      406.83    108.67 o 
  -8  10  17      246.74      268.94     99.20 o 
  -7  10  17      144.06      190.75     51.48 o 
  -6  10  17      296.36      328.11     53.14 o 
  -5  10  17      441.87      450.89     54.09 o 
  -4  10  17      281.00      306.67     34.63 o 
  -3  10  17      863.93      890.47     41.92 o 
  -2  10  17      585.09      551.16     38.01 o 
  -1  10  17      606.50      656.52     45.87 o 
   0  10  17       76.04       46.43     23.24 o 
   1  10  17      537.40      567.19     29.93 o 
   2  10  17      594.81      628.04     27.48 o 
   3  10  17      764.27      760.28     29.57 o 
   4  10  17      256.96      207.34     30.14 o 
   5  10  17      494.15      465.24     34.64 o 
   6  10  17      311.00      317.55     33.69 o 
   7  10  17      169.24      203.36     36.08 o 
   8  10  17      252.02      221.27     38.03 o 
   9  10  17      350.58      327.85     41.61 o 
  10  10  17       99.54      101.94     48.23 o 
  -8  11  17       98.85      194.11    104.14 o 
  -7  11  17      223.67      309.27     98.49 o 
  -6  11  17       83.07      133.62     52.35 o 
  -5  11  17      243.85      215.82     41.83 o 
  -4  11  17      254.41      262.89     35.49 o 
  -3  11  17       49.25       52.20     32.00 o 
  -2  11  17      883.35      852.04     50.54 o 
  -1  11  17      271.12      274.31     42.10 o 
   0  11  17      986.18     1023.72     52.13 o 
   1  11  17      283.50      275.03     31.51 o 
   2  11  17      869.63      932.83     31.28 o 
   3  11  17       40.03       55.11     25.80 o 
   4  11  17      270.06      285.32     29.66 o 
   5  11  17      258.47      242.40     30.53 o 
   6  11  17       77.11       83.58     31.96 o 
   7  11  17      225.89      265.53     38.57 o 
   8  11  17       96.52       89.57     37.85 o 
   9  11  17       23.99       38.81     38.23 o 
  -8  12  17      126.69      132.22    102.28 o 
  -7  12  17        1.63       -9.75     96.82 o 
  -6  12  17       98.50      131.59     99.37 o 
  -5  12  17       32.05       55.28     42.13 o 
  -4  12  17       38.68       73.36     54.98 o 
  -3  12  17      326.38      363.36     46.85 o 
  -2  12  17      795.91      851.53     52.56 o 
  -1  12  17      228.66      331.26     44.79 o 
   0  12  17      551.55      493.11     47.42 o 
   1  12  17      193.10      198.31     31.45 o 
   2  12  17      747.89      786.26     35.18 o 
   3  12  17      343.05      346.74     31.44 o 
   4  12  17       33.56       50.87     27.93 o 
   5  12  17       20.42       34.02     28.62 o 
   6  12  17       78.03       63.62     31.70 o 
   7  12  17        1.74       -9.39     36.32 o 
   8  12  17      139.27      156.44     40.15 o 
   9  12  17        6.85       30.48     91.84 o 
  -7  13  17       16.46      199.30    105.38 o 
  -6  13  17       68.90      114.22     99.01 o 
  -5  13  17      102.21      121.97     60.67 o 
  -4  13  17      263.31      219.09     72.57 o 
  -3  13  17      167.52      170.58     58.07 o 
  -2  13  17      250.58      260.00     46.95 o 
  -1  13  17      129.21      185.35     45.17 o 
   0  13  17       70.65       99.91     38.87 o 
   1  13  17      109.28      120.16     31.41 o 
   2  13  17      254.15      282.53     36.29 o 
   3  13  17      174.00      142.84     34.96 o 
   4  13  17      225.87      244.51     36.80 o 
   5  13  17       93.99       97.33     31.52 o 
   6  13  17       59.03       49.20     32.08 o 
   7  13  17        6.59       19.12     34.46 o 
   8  13  17      165.57      179.68     61.88 o 
  -6  14  17       89.06      127.51    102.89 o 
  -5  14  17      326.16      375.97     67.18 o 
  -4  14  17       52.45       34.64     58.21 o 
  -3  14  17      458.65      432.79     66.28 o 
  -2  14  17       31.78      -27.21     44.03 o 
  -1  14  17      496.27      556.07     53.36 o 
   0  14  17      198.94      216.60     41.50 o 
   1  14  17      518.37      620.92     55.26 o 
   2  14  17       37.40       31.38     33.89 o 
   3  14  17      389.63      376.06     39.25 o 
   4  14  17       55.20       83.06     35.95 o 
   5  14  17      318.50      323.38     39.44 o 
   6  14  17       76.44      113.35     38.31 o 
   7  14  17      104.93       85.76     86.87 o 
  -5  15  17       69.23       90.92     61.84 o 
  -4  15  17       96.45      156.31     65.12 o 
  -3  15  17       96.45       85.70     59.73 o 
  -2  15  17      272.68      303.50     64.31 o 
  -1  15  17      747.37      759.63     52.25 o 
   0  15  17      242.31      344.90     44.23 o 
   1  15  17      721.30      775.09     50.92 o 
   2  15  17      279.60      301.00     39.87 o 
   3  15  17      113.59      108.48     37.62 o 
   4  15  17      101.35      104.14     38.69 o 
   5  15  17       81.98       89.29     37.76 o 
   6  15  17       36.30       14.30     60.49 o 
  -4  16  17       57.21       -0.89    104.26 o 
  -3  16  17      160.80      149.34     64.63 o 
  -2  16  17      144.14      159.41     63.47 o 
  -1  16  17       39.08       14.17     47.70 o 
   0  16  17      321.10      412.69     66.59 o 
   1  16  17       36.46       77.23     43.20 o 
   2  16  17      149.72      215.11     46.06 o 
   3  16  17      156.41      208.04     40.39 o 
   4  16  17       49.70       86.86     63.22 o 
   5  16  17      112.71       83.27     92.11 o 
  -2  17  17      168.03       94.73     99.23 o 
   0  17  17       92.78      174.21     95.34 o 
   1  17  17       35.07       22.29     99.07 o 
   0   0  18        2.45       -2.43     45.51 o 
   1   0  18       88.71       95.35     23.96 o 
   2   0  18      158.66      168.22     22.36 o 
   3   0  18     4040.28     4244.05     45.44 o 
   4   0  18      542.80      489.72     22.98 o 
   5   0  18     4414.76     4527.49     42.33 o 
   6   0  18     1340.96     1261.03     39.06 o 
   7   0  18      603.22      608.43     35.08 o 
   8   0  18       68.05       74.23     29.08 o 
   9   0  18       33.06       37.11     31.08 o 
  10   0  18       25.42        3.02     38.76 o 
  11   0  18       34.98       63.72     39.93 o 
 -11   1  18       33.16       62.79     41.98 o 
 -10   1  18      113.58      128.12     39.62 o 
  -9   1  18       18.73       24.71     34.76 o 
  -8   1  18      121.13      106.92     34.89 o 
  -7   1  18      347.40      399.09     30.34 o 
  -6   1  18      473.68      501.83     31.12 o 
  -5   1  18      657.39      689.44     30.40 o 
  -4   1  18      994.91      994.32     32.93 o 
  -3   1  18     1943.53     1937.08     31.84 o 
  -2   1  18     1486.42     1450.27     27.30 o 
  -1   1  18      223.26      208.75     28.23 o 
   0   1  18       27.88       70.78     25.18 o 
   1   1  18      245.18      258.32     27.17 o 
   2   1  18     1424.13     1378.29     45.17 o 
   3   1  18     1825.70     1838.72     49.14 o 
   4   1  18      980.97      989.35     33.71 o 
   5   1  18      641.06      662.92     31.04 o 
   6   1  18      425.29      427.46     30.76 o 
   7   1  18      276.89      287.95     40.17 o 
   8   1  18      148.45      147.37     30.86 o 
   9   1  18       22.11       15.49     31.22 o 
  10   1  18       78.90       84.48     41.93 o 
  11   1  18       34.33       74.32     45.22 o 
 -11   2  18       56.03       49.71     42.06 o 
 -10   2  18        8.43       20.68     38.59 o 
  -9   2  18      289.36      277.30     39.60 o 
  -8   2  18      148.74      186.98     36.23 o 
  -7   2  18      142.79      140.76     33.60 o 
  -6   2  18      826.29      848.25     59.12 o 
  -5   2  18      420.51      450.17     25.93 o 
  -4   2  18     1074.53     1050.83     31.53 o 
  -3   2  18      440.88      436.34     23.51 o 
  -2   2  18     1206.37     1188.24     45.72 o 
  -1   2  18      107.25      140.35     21.40 o 
   0   2  18        4.96       12.73     21.79 o 
   1   2  18      102.93      151.45     24.40 o 
   2   2  18     1079.32     1088.29     34.44 o 
   3   2  18      414.94      391.94     27.70 o 
   4   2  18     1133.45     1092.44     27.29 o 
   5   2  18      402.52      402.01     26.99 o 
   6   2  18      776.23      737.95     32.30 o 
   7   2  18      168.75      177.00     27.85 o 
   8   2  18      140.60      155.51     34.93 o 
   9   2  18      288.14      275.29     34.82 o 
  10   2  18        9.48       -2.43     37.58 o 
  11   2  18       46.04       27.79     46.68 o 
 -11   3  18       25.80       41.11     41.85 o 
 -10   3  18       15.35       40.42     39.04 o 
  -9   3  18       21.38       21.91     36.71 o 
  -8   3  18      278.62      272.21     37.57 o 
  -7   3  18      426.49      397.23     36.65 o 
  -6   3  18     1249.75     1236.13     53.02 o 
  -5   3  18      435.56      368.80     30.51 o 
  -4   3  18     1556.64     1526.31     49.28 o 
  -3   3  18       82.63       69.99     19.68 o 
  -2   3  18      266.38      278.75     19.47 o 
  -1   3  18      568.98      559.68     25.24 o 
   0   3  18       51.98       66.89     20.28 o 
   1   3  18      540.40      490.98     29.35 o 
   2   3  18      279.29      312.52     21.27 o 
   3   3  18      105.01      112.16     20.55 o 
   4   3  18     1656.60     1656.33     37.24 o 
   5   3  18      475.66      453.90     25.04 o 
   6   3  18     1368.33     1376.04     34.03 o 
   7   3  18      447.48      464.00     28.02 o 
   8   3  18      298.31      257.16     40.19 o 
   9   3  18       27.70       36.97     31.92 o 
  10   3  18       13.99       43.46     38.44 o 
  11   3  18       30.02       43.15     46.22 o 
 -11   4  18      151.34      121.37     44.08 o 
 -10   4  18       80.76      120.36     39.60 o 
  -9   4  18      123.67      130.79     38.29 o 
  -8   4  18      210.59      196.83     37.77 o 
  -7   4  18      160.34      138.70     40.93 o 
  -6   4  18     1342.29     1343.52     53.98 o 
  -5   4  18      671.40      664.13     32.33 o 
  -4   4  18      697.07      679.62     35.34 o 
  -3   4  18      229.72      233.74     24.56 o 
  -2   4  18     1450.07     1395.07     34.83 o 
  -1   4  18      206.38      208.98     21.43 o 
   0   4  18        6.81       20.63     18.71 o 
   1   4  18      204.56      236.28     26.24 o 
   2   4  18     1419.82     1378.82     35.04 o 
   3   4  18      183.05      185.73     18.59 o 
   4   4  18      708.80      752.78     29.11 o 
   5   4  18      682.78      659.01     28.13 o 
   6   4  18     1321.17     1355.07     35.18 o 
   7   4  18      138.68      139.33     25.54 o 
   8   4  18      220.28      222.58     28.76 o 
   9   4  18      133.84      146.94     34.34 o 
  10   4  18       78.30       74.48     39.57 o 
  11   4  18      137.79      130.72     50.90 o 
 -11   5  18        7.47       37.18     42.83 o 
 -10   5  18       82.31       82.10     40.80 o 
  -9   5  18        9.21        9.23     44.50 o 
  -8   5  18      209.38      139.74     43.66 o 
  -7   5  18      264.01      253.85     43.32 o 
  -6   5  18      224.10      233.87     42.18 o 
  -5   5  18     1126.56     1174.58     38.72 o 
  -4   5  18      656.48      625.67     32.42 o 
  -3   5  18     1117.66     1060.46     30.93 o 
  -2   5  18      496.34      511.89     25.57 o 
  -1   5  18      815.76      782.94     27.07 o 
   0   5  18       13.20       42.44     24.64 o 
   1   5  18      879.78      822.59     34.24 o 
   2   5  18      504.80      517.39     26.71 o 
   3   5  18     1111.38     1075.53     32.28 o 
   4   5  18      701.42      686.37     29.69 o 
   5   5  18     1117.38     1118.64     33.07 o 
   6   5  18      231.50      224.26     27.00 o 
   7   5  18      262.03      307.35     28.15 o 
   8   5  18      208.83      213.97     29.63 o 
   9   5  18        8.36        6.93     29.19 o 
  10   5  18       81.79       83.52     41.12 o 
  11   5  18        8.30       27.89     56.60 o 
 -11   6  18        5.65       56.14     49.67 o 
 -10   6  18      120.36      136.81     49.49 o 
  -9   6  18      447.74      464.05     50.79 o 
  -8   6  18      213.83      190.85     45.81 o 
  -7   6  18      755.02      786.19     51.16 o 
  -6   6  18      374.91      350.50     42.08 o 
  -5   6  18     1326.55     1347.21     40.87 o 
  -4   6  18      108.30       96.56     26.91 o 
  -3   6  18      942.17      976.19     28.45 o 
  -2   6  18      840.50      743.50     27.72 o 
  -1   6  18      208.11      232.04     27.17 o 
   0   6  18      195.10      169.72     20.58 o 
   1   6  18      244.47      249.74     35.13 o 
   2   6  18      919.15      881.61     37.10 o 
   3   6  18     1017.10     1034.92     33.18 o 
   4   6  18      149.96      132.91     25.03 o 
   5   6  18     1225.25     1235.69     37.95 o 
   6   6  18      440.26      413.84     29.25 o 
   7   6  18      716.54      729.70     33.98 o 
   8   6  18      231.08      215.42     31.09 o 
   9   6  18      445.66      484.55     37.46 o 
  10   6  18      110.68      141.38     33.65 o 
  11   6  18        3.92       63.73     56.75 o 
 -11   7  18        7.70      125.56    102.18 o 
 -10   7  18      143.47      168.54     51.52 o 
  -9   7  18       71.30       94.44     45.76 o 
  -8   7  18      622.17      552.01     50.32 o 
  -7   7  18      309.18      301.39     45.15 o 
  -6   7  18      744.35      827.94     47.77 o 
  -5   7  18     1011.58     1021.90     39.36 o 
  -4   7  18      187.17      187.15     26.78 o 
  -3   7  18      446.94      419.64     27.24 o 
  -2   7  18       90.57       84.22     23.73 o 
  -1   7  18      215.27      186.43     26.96 o 
   0   7  18       82.27       82.50     20.89 o 
   1   7  18      193.99      210.89     25.77 o 
   2   7  18       92.38      114.56     28.42 o 
   3   7  18      396.58      354.52     27.95 o 
   4   7  18      157.54      197.00     27.35 o 
   5   7  18      998.87      946.42     43.25 o 
   6   7  18      702.94      684.56     33.12 o 
   7   7  18      316.88      315.16     31.58 o 
   8   7  18      660.34      667.32     36.85 o 
   9   7  18       55.85      102.98     32.72 o 
  10   7  18      162.55      167.35     33.70 o 
  11   7  18        5.32       48.02     82.85 o 
 -10   8  18       32.17       91.96     68.39 o 
  -9   8  18      148.66       93.28     47.41 o 
  -8   8  18       97.87       92.78     44.89 o 
  -7   8  18       70.81       20.36     42.48 o 
  -6   8  18      591.74      638.67     46.31 o 
  -5   8  18      294.96      276.98     37.38 o 
  -4   8  18      986.25     1004.37     41.79 o 
  -3   8  18      512.68      496.49     36.19 o 
  -2   8  18      880.14      849.90     33.05 o 
  -1   8  18       77.24       95.25     24.98 o 
   0   8  18      352.61      398.27     31.27 o 
   1   8  18       63.80       76.51     23.01 o 
   2   8  18      937.09      875.21     47.86 o 
   3   8  18      498.59      455.65     30.89 o 
   4   8  18     1055.72     1074.51     38.10 o 
   5   8  18      343.36      332.08     36.15 o 
   6   8  18      645.63      646.86     33.96 o 
   7   8  18       77.26      109.73     29.75 o 
   8   8  18       87.69       65.37     30.79 o 
   9   8  18      175.88      180.08     34.89 o 
  10   8  18       31.63       22.02     33.78 o 
  -9   9  18       30.62       97.05    103.98 o 
  -8   9  18       69.58      121.19     85.75 o 
  -7   9  18      106.86      100.80     52.98 o 
  -6   9  18      770.49      831.17    111.61 o 
  -5   9  18      298.34      275.26     38.54 o 
  -4   9  18      866.86      841.15     41.62 o 
  -3   9  18      430.83      380.36     35.21 o 
  -2   9  18      708.99      753.18     39.17 o 
  -1   9  18      204.77      198.85     26.64 o 
   0   9  18       50.81       66.77     28.28 o 
   1   9  18      197.67      224.14     26.10 o 
   2   9  18      747.67      778.23     28.13 o 
   3   9  18      393.00      365.35     28.32 o 
   4   9  18      809.18      776.16     35.59 o 
   5   9  18      306.20      267.05     32.14 o 
   6   9  18      716.12      703.39     40.31 o 
   7   9  18      109.28      107.83     31.28 o 
   8   9  18       59.88       83.64     32.01 o 
   9   9  18       29.74       11.16     33.71 o 
  10   9  18       11.88        3.21     46.87 o 
  -9  10  18       96.81       27.07    103.35 o 
  -8  10  18      289.32      384.13    106.72 o 
  -7  10  18      534.03      619.61     63.75 o 
  -6  10  18      624.40      692.82     63.25 o 
  -5  10  18      371.13      344.10     56.25 o 
  -4  10  18      289.50      310.04     36.18 o 
  -3  10  18      189.13      191.09     33.70 o 
  -2  10  18        3.57      -10.46     31.50 o 
  -1  10  18       17.85       52.33     38.43 o 
   0  10  18       22.52       42.99     37.34 o 
   1  10  18       22.05       60.13     25.45 o 
   2  10  18        8.09       16.47     22.00 o 
   3  10  18      198.26      240.96     24.76 o 
   4  10  18      311.31      275.93     32.23 o 
   5  10  18      385.59      372.55     35.09 o 
   6  10  18      632.23      658.88     45.16 o 
   7  10  18      539.31      547.38     37.22 o 
   8  10  18      289.63      329.66     35.84 o 
   9  10  18       98.65       98.51     35.03 o 
  -8  11  18       21.24       59.54     96.16 o 
  -7  11  18      607.29      561.16    107.19 o 
  -6  11  18       29.91       66.48     48.46 o 
  -5  11  18     1075.23     1114.96     70.87 o 
  -4  11  18       38.95       54.75     34.97 o 
  -3  11  18      225.64      225.00     35.19 o 
  -2  11  18      239.84      199.07     42.90 o 
  -1  11  18       62.89       72.79     39.46 o 
   0  11  18      169.57      201.83     41.23 o 
   1  11  18       48.65       73.80     28.78 o 
   2  11  18      263.57      257.40     26.04 o 
   3  11  18      214.46      244.46     28.64 o 
   4  11  18       38.63       55.54     28.87 o 
   5  11  18     1107.91     1144.06     39.90 o 
   6  11  18       38.89       88.36     37.96 o 
   7  11  18      546.90      555.22     43.39 o 
   8  11  18       20.46       39.69     34.05 o 
   9  11  18       33.68      -21.28     91.11 o 
  -7  12  18       73.82       55.14     91.21 o 
  -6  12  18       91.71      120.91     96.51 o 
  -5  12  18      449.20      431.70     57.26 o 
  -4  12  18      271.78      252.36     60.46 o 
  -3  12  18      494.76      498.40     50.54 o 
  -2  12  18      318.74      367.59     47.32 o 
  -1  12  18      740.92      797.99     53.52 o 
   0  12  18      142.21      246.32     44.78 o 
   1  12  18      755.72      767.53     45.60 o 
   2  12  18      303.27      308.65     30.91 o 
   3  12  18      522.60      537.47     37.59 o 
   4  12  18      317.24      327.96     32.15 o 
   5  12  18      458.37      441.25     34.42 o 
   6  12  18       93.12       73.83     35.18 o 
   7  12  18      103.32       92.56     34.66 o 
   8  12  18       49.70       62.41     41.15 o 
  -6  13  18      392.01      558.81    111.15 o 
  -5  13  18      118.14      121.28     62.50 o 
  -4  13  18      364.99      423.85     66.50 o 
  -3  13  18       40.63       40.70     44.42 o 
  -2  13  18       32.86       52.99     43.98 o 
  -1  13  18      107.57      144.13     46.13 o 
   0  13  18      126.74      136.72     39.73 o 
   1  13  18       92.37       93.19     38.25 o 
   2  13  18       36.81       84.58     33.09 o 
   3  13  18       40.12       46.83     33.48 o 
   4  13  18      382.19      423.87     38.55 o 
   5  13  18      108.22      144.44     36.75 o 
   6  13  18      364.00      352.25     40.37 o 
   7  13  18      150.47      143.44     41.58 o 
  -5  14  18       73.05      113.92     61.15 o 
  -4  14  18      333.05      427.65     85.47 o 
  -3  14  18        0.72       35.07     71.52 o 
  -2  14  18      139.90      173.45     48.55 o 
  -1  14  18       61.66       74.40     45.80 o 
   0  14  18       18.24       54.82     39.35 o 
   1  14  18       61.50      125.86     41.95 o 
   2  14  18      162.73      146.63     41.93 o 
   3  14  18        0.32        9.27     35.41 o 
   4  14  18      313.12      320.33     39.89 o 
   5  14  18       72.55      118.29     36.58 o 
   6  14  18      427.11      557.87     99.24 o 
  -4  15  18      176.12      187.21     65.53 o 
  -3  15  18      154.88      191.26     61.36 o 
  -2  15  18      192.66      227.70     63.30 o 
  -1  15  18      130.22      161.54     42.44 o 
   0  15  18      386.71      404.82     54.15 o 
   1  15  18      133.44      207.51     45.08 o 
   2  15  18      199.47      266.35     46.45 o 
   3  15  18      162.08      230.71     45.20 o 
   4  15  18      173.89      209.61     39.82 o 
   5  15  18      122.22       61.57     59.95 o 
  -3  16  18      172.09      214.22    107.81 o 
  -2  16  18       10.81       10.51     93.09 o 
  -1  16  18       29.45      -13.07     49.02 o 
   0  16  18       45.56       78.16     49.32 o 
   1  16  18       26.46       52.79     43.98 o 
   2  16  18       11.70       59.32     93.76 o 
   3  16  18      168.87      221.87     96.10 o 
   4  16  18       44.85       46.35     87.99 o 
   1   0  19      365.39      360.82     34.66 o 
   2   0  19      144.01      158.73     21.46 o 
   3   0  19      360.16      304.38     21.77 o 
   4   0  19       23.99       21.41     18.84 o 
   5   0  19      248.51      276.83     36.22 o 
   6   0  19      406.49      413.87     39.70 o 
   7   0  19        1.14       -1.83     35.52 o 
   8   0  19      370.01      381.02     48.22 o 
   9   0  19        0.26       -4.39     38.50 o 
  10   0  19      938.45      999.92     53.11 o 
  11   0  19        1.93       15.32     47.96 o 
 -11   1  19      229.77      238.95     46.33 o 
 -10   1  19       24.00       33.61     44.29 o 
  -9   1  19      727.81      682.93     56.15 o 
  -8   1  19       56.24       41.51     42.91 o 
  -7   1  19      135.16      181.70     51.37 o 
  -6   1  19      192.63      177.58     35.56 o 
  -5   1  19       91.83       93.22     31.56 o 
  -4   1  19       88.41       53.39     22.56 o 
  -3   1  19       11.68       26.23     23.19 o 
  -2   1  19     1474.29     1472.50     31.91 o 
  -1   1  19      117.23      122.60     28.30 o 
   0   1  19     3322.48     3446.02     86.04 o 
   1   1  19       99.27       67.04     26.39 o 
   2   1  19     1594.68     1680.21     39.43 o 
   3   1  19        3.39       10.15     23.58 o 
   4   1  19       58.03       43.53     19.87 o 
   5   1  19       79.15       85.99     24.91 o 
   6   1  19      204.09      208.83     37.56 o 
   7   1  19      137.25      105.13     32.25 o 
   8   1  19       44.96       55.27     29.91 o 
   9   1  19      745.81      720.99     46.92 o 
  10   1  19       24.11       24.55     39.18 o 
  11   1  19      223.08      173.29     77.82 o 
 -11   2  19       68.90       50.91     43.40 o 
 -10   2  19       98.17       86.83     48.77 o 
  -9   2  19      111.74      123.30     46.53 o 
  -8   2  19      316.45      337.94     48.02 o 
  -7   2  19       32.94       28.02     32.14 o 
  -6   2  19       47.11       40.61     44.51 o 
  -5   2  19        0.58       16.97     46.10 o 
  -4   2  19      112.55      104.12     23.24 o 
  -3   2  19      906.03      892.44     28.39 o 
  -2   2  19      575.67      591.59     25.91 o 
  -1   2  19     3967.15     4027.78     78.44 o 
   0   2  19        5.73       10.23     22.69 o 
   1   2  19     3756.80     3873.77     55.59 o 
   2   2  19      579.90      530.12     27.12 o 
   3   2  19     1012.27     1039.94     35.19 o 
   4   2  19      125.57      104.85     23.11 o 
   5   2  19        0.40       -8.95     23.99 o 
   6   2  19       48.21       56.41     25.15 o 
   7   2  19       39.14       58.39     32.49 o 
   8   2  19      317.42      301.85     38.20 o 
   9   2  19      130.16      152.31     34.73 o 
  10   2  19       76.05       83.39     44.30 o 
  11   2  19       74.48       97.10     50.07 o 
 -11   3  19      545.87      608.56     60.94 o 
 -10   3  19       11.37       27.41     48.42 o 
  -9   3  19     1193.71     1366.11     54.09 o 
  -8   3  19       37.36       39.38     36.73 o 
  -7   3  19      555.48      603.35     48.86 o 
  -6   3  19       46.81       55.51     38.07 o 
  -5   3  19       69.56       66.84     43.09 o 
  -4   3  19       47.64       34.18     27.39 o 
  -3   3  19      313.96      272.65     27.29 o 
  -2   3  19       16.18       11.33     18.17 o 
  -1   3  19      216.36      232.68     23.46 o 
   0   3  19      242.95      209.76     23.32 o 
   1   3  19      226.75      223.47     32.93 o 
   2   3  19       21.67       21.05     21.50 o 
   3   3  19      258.37      248.98     27.85 o 
   4   3  19       47.94       44.42     24.24 o 
   5   3  19       65.33       60.71     25.06 o 
   6   3  19       40.97       76.50     27.44 o 
   7   3  19      601.26      629.49     34.59 o 
   8   3  19       33.84       16.28     35.03 o 
   9   3  19     1178.61     1257.44     47.17 o 
  10   3  19       10.34       25.35     40.16 o 
  11   3  19      518.22      520.31    140.43 o 
 -11   4  19       41.39       93.63     50.23 o 
 -10   4  19      396.33      440.14     46.55 o 
  -9   4  19       23.17       24.71     45.95 o 
  -8   4  19      541.10      515.74     50.03 o 
  -7   4  19       25.21       19.99     41.22 o 
  -6   4  19      119.21      121.56     40.21 o 
  -5   4  19       83.56       67.92     36.34 o 
  -4   4  19       11.29       11.33     27.45 o 
  -3   4  19      230.89      244.56     26.10 o 
  -2   4  19      231.45      242.76     24.00 o 
  -1   4  19     3646.21     3782.50     49.30 o 
   0   4  19       79.37       97.81     20.75 o 
   1   4  19     3688.95     3788.23     57.04 o 
   2   4  19      221.28      247.35     28.92 o 
   3   4  19      243.82      251.24     28.88 o 
   4   4  19       14.29       19.43     26.66 o 
   5   4  19       75.62       43.29     27.48 o 
   6   4  19      122.85      120.99     28.08 o 
   7   4  19       16.55        8.12     28.71 o 
   8   4  19      527.57      517.78     36.80 o 
   9   4  19       29.93       31.50     33.70 o 
  10   4  19      383.19      401.55     45.46 o 
  11   4  19       30.53       -4.30     80.31 o 
 -11   5  19        3.00       58.23     51.06 o 
 -10   5  19       93.50       87.02     50.56 o 
  -9   5  19      114.43      123.13     48.40 o 
  -8   5  19      191.65      208.31     46.60 o 
  -7   5  19      157.40      217.75     43.59 o 
  -6   5  19      106.86      102.18     39.21 o 
  -5   5  19      176.70      203.62     38.70 o 
  -4   5  19       65.73       57.76     28.14 o 
  -3   5  19      152.09      155.20     23.33 o 
  -2   5  19     2680.66     2706.28     70.75 o 
  -1   5  19      213.40      196.35     27.40 o 
   0   5  19     3170.26     3232.87     54.77 o 
   1   5  19      214.95      184.48     28.02 o 
   2   5  19     2610.82     2656.76     43.33 o 
   3   5  19      165.75      146.15     29.36 o 
   4   5  19       83.05       82.78     29.00 o 
   5   5  19      192.62      205.82     29.82 o 
   6   5  19       85.40       89.52     29.19 o 
   7   5  19      137.65      145.22     30.99 o 
   8   5  19      201.19      200.38     34.16 o 
   9   5  19      126.46      109.92     40.52 o 
  10   5  19       88.63      112.21     41.92 o 
  11   5  19        2.25       67.99     55.48 o 
 -11   6  19       37.98      127.20     74.56 o 
 -10   6  19      719.62      832.26     61.34 o 
  -9   6  19       59.07       82.25     46.94 o 
  -8   6  19      568.81      603.05     52.24 o 
  -7   6  19       36.44       95.97     42.80 o 
  -6   6  19      191.89      208.21     41.72 o 
  -5   6  19      162.77      182.28     37.92 o 
  -4   6  19      224.06      196.05     29.85 o 
  -3   6  19      254.59      256.55     26.00 o 
  -2   6  19      485.07      446.67     30.89 o 
  -1   6  19      388.31      298.96     28.46 o 
   0   6  19      205.85      217.51     28.25 o 
   1   6  19      419.78      345.22     34.38 o 
   2   6  19      495.67      455.43     28.41 o 
   3   6  19      282.81      288.56     31.42 o 
   4   6  19      211.28      198.34     26.69 o 
   5   6  19      138.33      146.00     27.97 o 
   6   6  19      199.32      202.88     27.10 o 
   7   6  19       37.46       43.08     31.31 o 
   8   6  19      577.75      600.63     39.64 o 
   9   6  19       50.56       56.92     33.50 o 
  10   6  19      743.88      833.10     53.12 o 
  11   6  19       33.77       11.39     60.37 o 
 -10   7  19       56.77       70.28     48.92 o 
  -9   7  19      486.76      496.34     54.20 o 
  -8   7  19       30.45       67.10     44.07 o 
  -7   7  19      156.45      103.82     42.30 o 
  -6   7  19       22.23        8.86     38.84 o 
  -5   7  19       39.50       66.38     34.87 o 
  -4   7  19      386.98      368.16     39.10 o 
  -3   7  19      241.60      208.67     26.81 o 
  -2   7  19      949.94      931.10     49.33 o 
  -1   7  19       22.46       15.66     25.10 o 
   0   7  19      829.20      787.49     45.71 o 
   1   7  19       34.83       57.20     24.34 o 
   2   7  19      976.13      977.84     34.14 o 
   3   7  19      257.92      235.99     27.59 o 
   4   7  19      363.79      339.61     36.45 o 
   5   7  19       39.06       32.28     27.77 o 
   6   7  19       25.22       11.72     27.08 o 
   7   7  19      171.20      192.84     30.55 o 
   8   7  19       25.84       16.23     33.67 o 
   9   7  19      482.52      569.94     42.19 o
[truncated: 92,602 more chars]
